# Supplementary material for: Comprehensive multiomics analysis of the signatures of gastric mucosal bacteria and plasma metabolites across different stomach microhabitats in the development of gastric cancer
Source: Cell Oncol (Dordr). 2024 Jul 4;48(1):139–59. doi: 10.1007/s13402-024-00965-3 (PMC11850404; doi:10.1007/s13402-024-00965-3)
Supplement: Supplementary file 10 — Supplementary Material 10 [file 13402_2024_965_MOESM10_ESM.xlsx]

## Sheet: Supplementary Table 1
Supplementary Table 1 Summary of the patients' characteristics in 16S amplicon microbiome analysis
Characteristics	Patients (n=70)		Summary of the patients' characteristics in plasma metabolomics detection
Age (means±SD)	54.45±11.30, p=0.0141		Characteristics	Patients (n=95)
Gender (Female/Male)	36/34, p=0.235		Age (means±SD)	56.11±11.19, p=0.169
BMI, kg/m2	23.25±3.74, p=0.467		Gender (Female/Male)	50/45, p=0.547
Hypertension, no	17, p=0.429		BMI, kg/m2	23.91±3.63, p=0.372
Diabetes mellitus, no	0		Hypertension, no	29, p=0.652
HIV infection, no	0		Diabetes mellitus, no	0
HP infection, no			Antibiotics use, no	0
Positive	34		PPI use, no	0
Negative	36		HIV infection, no	0
PPI use, no	0		Superficial gastritis (SG)	24
Antibiotics use, no	0		Atrophic gastritis (AG)	48
Group, no			Gastric carcinoma (GC)	23
Superficial gastritis (SG)	21		Total	95
Atrophic gastritis (AG)	42		HP infection in atrophic gastritis, no
Gastric carcinoma (C)	7		Positive	26
Sampling locations, no			Negative	22
Gastric antrum	63		⁎ SD, standard deviation; BMI, Body mass index; no, number; HIV, human immunodeficiency virus; HP, Helicobacter pylori; PPI, Proton pump inhibitors.
Gastric angle	63
Gastric body	63
Peritumor	7
Tumor	7
Total	203
⁎ SD, standard deviation; BMI, Body mass index; no, number; HIV, human immunodeficiency virus; HP, Helicobacter pylori; PPI, Proton pump inhibitors.

## Sheet: Supplementary Table 2
Supplementary Table 2 Different α diversity indices for each sample
sample	observed_species	ACE	Chao1	Shannon（base=2）	Simpson	goods_Coverage
NAG1	60	61.4519	60.25	0.3376	0.0741	0.9998
NAG10	161	162.989	161.556	1.5783	0.3094	0.9998
NAG11	226	226.343	226.5	6.2301	0.9705	0.9999
NAG12	289	290.091	290.5	5.952	0.9639	0.9997
NAG13	348	348.363	348.25	6.9828	0.9841	0.9999
NAG14	152	152.252	152	6.0691	0.9723	1
NAG15	208	208.281	208	6.1931	0.9711	1
NAG16	154	155.576	155.364	3.1304	0.7053	0.9998
NAG17	140	143.178	141.895	2.0369	0.5893	0.9996
NAG18	102	104.874	104.1	2.1894	0.6318	0.9997
NAG19	173	174.806	174.25	5.3432	0.9553	0.9998
NAG2	23	26.11	33	0.2277	0.0513	0.9998
NAG20	177	180.461	179.769	5.3543	0.9569	0.9996
NAG21	169	171.988	174.143	5.2395	0.95	0.9996
NAG22	249	250.36	253.2	5.1784	0.9309	0.9997
NAG23	237	239.996	240	5.329	0.9471	0.9996
NAG25	129	129	129	5.6469	0.9663	1
NAG26	88	88.3987	88	5.1759	0.9456	1
NAG27	79	79.2609	79	5.1531	0.9475	1
NAG28	104	104.484	104.25	3.8186	0.8716	0.9999
NAG29	99	99.3027	99	3.7815	0.8429	1
NAG3	32	32.8951	32.5	0.1563	0.0302	0.9999
NAG30	58	59.3206	59.5	0.5531	0.1109	0.9998
NAG31	313	325.537	321.208	3.3806	0.7022	0.9988
NAG32	65	65	65	4.4443	0.8962	1
NAG33	325	342.42	341.4	3.3477	0.6961	0.9983
NAG34	134	134.465	134.5	5.3821	0.9479	0.9999
NAG35	158	158.893	160	5.1132	0.9386	0.9998
NAG36	159	159.3	159	5.4939	0.9526	1
NAG39	170	170.204	170	5.7	0.9454	1
NAG4	66	68.8673	67.1538	1.2345	0.3364	0.9998
NAG40	80	81.126	80.5	4.5846	0.9101	0.9999
NAG41	73	73	73	3.9151	0.8493	1
NAG42	54	54.444	54	4.6061	0.9273	1
NAG43	70	70.4633	70	4.4355	0.9009	1
NAG44	54	56.3554	57	3.5538	0.829	0.9999
NAG45	286	300.728	300.167	3.1607	0.6696	0.9986
NAG46	325	335.951	336.071	4.2751	0.8905	0.9987
NAG47	306	316.656	321.037	4.3526	0.8917	0.9988
NAG48	303	312.764	309.5	4.2352	0.8915	0.999
NAG49	59	59	59	4.6751	0.9327	1
NAG5	65	69.0746	70.1429	0.6879	0.1604	0.9996
NAG50	353	360.276	360.028	4.1846	0.8537	0.9991
NAG51	381	388.215	388.459	4.1982	0.8517	0.999
NAG52	315	334.767	331.735	3.4265	0.7167	0.9983
NAG53	341	359.82	362.5	3.5676	0.7361	0.9983
NAG54	383	393.504	389.905	4.3241	0.8509	0.9988
NAG55	54	54.9226	54.3333	3.8919	0.8371	0.9999
NAG56	344	356.878	351.623	3.5903	0.7353	0.9988
NAG57	287	298.574	295.286	3.1658	0.6686	0.9988
NAG59	450	450.758	450.429	6.9594	0.9812	0.9998
NAG6	51	57.84	55	0.9823	0.263	0.9996
NAG60	218	218.339	218	6.3416	0.9741	1
NAG9	310	310.359	310.25	6.8691	0.9817	0.9999
NC1	153	160.463	164.375	4.8065	0.9307	0.9994
NC2	76	78.165	77.4286	3.1976	0.8081	0.9998
NC3	65	66.0388	65.4286	2.5573	0.6698	0.9999
NC4	57	57	57	3.5838	0.8639	1
NP1	279	283.693	284.688	5.9923	0.9674	0.9994
NP2	127	129.527	129.143	4.8161	0.9422	0.9998
NP3	46	46.2829	46	1.9935	0.4889	1
NP4	49	51.9444	51.5	2.3622	0.7192	0.9998
NSG11	431	431.857	432.429	7.137	0.9844	0.9998
NSG12	354	354.524	354.429	6.8751	0.9823	0.9999
NSG16	342	359.028	357.122	4.2801	0.8876	0.9984
NSG17	321	334.878	333.66	4.1742	0.8802	0.9986
NSG18	334	347.366	343.358	4.416	0.8947	0.9987
NSG19	53	53	53	4.3493	0.8988	1
NSG20	372	377.446	375.255	4.588	0.8977	0.9993
NSG21	329	341.669	338.688	4.3224	0.8905	0.9987
NSG22	53	53	53	4.3704	0.9012	1
NSG23	66	66.2663	66	3.9313	0.8775	1
NSG24	67	67	67	4.2722	0.9039	1
NSG25	47	47.8156	47	3.7022	0.8444	0.9999
NSG26	347	350.579	349.167	4.077	0.841	0.9995
NSG27	359	365.701	363.884	4.199	0.8556	0.9991
NSG28	82	82	82	4.9207	0.9374	1
NSG29	344	346.768	348.125	4.2295	0.8527	0.9995
NSG3	304	304.518	304.5	6.5771	0.9779	0.9999
NSG30	47	47	47	4.1149	0.8711	1
NSG31	483	491.317	492.286	6.5895	0.9723	0.9989
NSG34	69	69.9375	69	3.6347	0.7675	1
NSG35	327	337.552	333.052	4.3197	0.8908	0.9989
NSG36	333	346.455	348.256	4.3465	0.8909	0.9986
NSG37	330	346.317	341.893	3.1494	0.6554	0.9985
NSG38	51	51.4825	51	4.4749	0.9337	1
NSG39	59	59.7014	59	4.5881	0.9295	1
NSG4	434	435.692	436.4	6.9061	0.9798	0.9996
NSG40	276	287.743	285.692	3.1522	0.663	0.9989
NSG41	324	332.917	329.412	3.4365	0.7102	0.999
NSG42	69	69.8308	69	4.6035	0.9111	1
NSG43	345	361.36	358.722	4.3158	0.8917	0.9984
NSG44	326	333.397	330.812	3.429	0.6913	0.9991
NSG45	57	57	57	3.4008	0.7468	1
NSG46	532	534.42	533.286	7.0001	0.9786	0.9996
NSG47	345	346.867	348.5	6.6221	0.9796	0.9997
NSG48	534	541.936	538.148	6.7194	0.9762	0.9991
NSG5	417	418.484	418.615	7.0747	0.985	0.9997
NSG6	244	244.356	244.2	6.0474	0.9681	0.9999
NSG7	391	391.799	391.75	7.1784	0.9865	0.9998
PAG1	100	107.063	105.056	0.5263	0.0924	0.9994
PAG10	215	216.529	219.2	4.8809	0.9116	0.9997
PAG12	381	386.725	389.261	4.5041	0.7882	0.9992
PAG13	84	86.5644	85.1538	0.6653	0.1263	0.9998
PAG14	201	203.642	202.565	2.356	0.472	0.9996
PAG15	78	86.4423	83.3529	0.2295	0.0355	0.9994
PAG16	130	134.938	134.105	1.2738	0.4132	0.9995
PAG18	155	157.249	158.5	1.2078	0.2176	0.9997
PAG19	127	127.391	128	4.7325	0.922	0.9999
PAG2	106	109.441	109.462	0.5084	0.0874	0.9996
PAG20	136	136	136	4.6784	0.9179	1
PAG21	138	139.384	138.857	4.7958	0.9319	0.9998
PAG22	115	121.873	120.25	0.4882	0.0841	0.9994
PAG23	208	208.221	208	4.4864	0.8055	1
PAG24	257	257.648	257.176	3.497	0.629	0.9999
PAG25	385	385.787	386.667	6.627	0.9663	0.9998
PAG28	128	136.077	138.2	0.861	0.1552	0.9993
PAG29	139	148.338	144.037	0.8992	0.1677	0.9993
PAG3	66	77.5412	73.5	0.1813	0.0282	0.9994
PAG30	53	58.5325	56.6	0.1931	0.031	0.9996
PAG31	373	387.204	385.098	5.2938	0.9192	0.9987
PAG32	173	178.761	176.391	4.1776	0.89	0.9995
PAG33	128	131.187	130	1.4032	0.2842	0.9996
PAG34	68	72.4562	70.8125	0.2705	0.0484	0.9996
PAG35	81	83.4213	82.9091	0.4257	0.0773	0.9997
PAG36	97	98.0763	97.6667	0.6321	0.1243	0.9998
PAG38	80	83.9676	81.5556	0.5872	0.1133	0.9997
PAG39	76	79.9377	77.6471	0.4915	0.092	0.9997
PAG4	139	150.874	147.885	0.5317	0.0874	0.9991
PAG40	38	38	38	0.42	0.088	1
PAG41	41	41.228	41	1.0084	0.2292	1
PAG42	26	27.8193	29	0.1112	0.0181	0.9998
PAG43	71	80.1872	76.6875	0.2253	0.0359	0.9994
PAG44	82	86.9218	84.8125	0.3323	0.0552	0.9996
PAG45	64	70.6343	70	0.1611	0.0242	0.9995
PAG46	94	96.039	95.5	1.0493	0.2041	0.9998
PAG47	45	47.1499	47.5	0.2631	0.0488	0.9998
PAG48	27	27.331	27	0.1878	0.0342	1
PAG49	33	34.119	36	0.4391	0.0913	0.9999
PAG5	206	211.728	209.75	1.1432	0.2051	0.9994
PAG50	72	72.1699	72	1.0947	0.2216	1
PAG51	29	29.6956	29.3333	0.2806	0.0579	0.9999
PAG52	324	338.518	331.631	3.3641	0.7033	0.9987
PAG53	42	42	42	3.8217	0.8569	1
PAG54	30	30	30	0.4395	0.0945	1
PAG55	80	80.5	80.1111	0.468	0.0803	0.9999
PAG56	51	51.2687	51	0.3822	0.0688	1
PAG57	81	83.3565	84	0.671	0.1218	0.9998
PAG58	41	45.362	42.75	0.1276	0.0205	0.9997
PAG59	45	48.5509	48.5	0.2064	0.0353	0.9997
PAG6	79	84.3766	83.5833	0.4272	0.0751	0.9996
PAG60	61	61	61	0.8217	0.1641	1
PAG61	72	72.4346	72	4.2003	0.8856	1
PAG62	50	50.1476	50	0.8458	0.1742	1
PAG63	56	57.8905	58	0.3829	0.0702	0.9998
PAG64	72	72.3016	72	3.2869	0.7732	1
PAG65	48	49.4352	54	0.4587	0.086	0.9998
PAG66	29	29.6974	29.125	0.0763	0.0116	0.9999
PAG67	134	135.654	137.333	4.4932	0.8912	0.9998
PAG68	122	123.072	124	2.9363	0.6349	0.9998
PAG69	114	114.81	114.375	2.6874	0.5886	0.9999
PAG70	115	121.898	119.565	0.3811	0.0608	0.9994
PAG71	154	169.971	172.455	0.5872	0.1002	0.9988
PAG72	131	139.961	137.84	0.4079	0.0632	0.9992
PAG73	23	23.9453	24	2.2708	0.6861	0.9999
PAG74	347	355.132	352.634	5.3113	0.931	0.9991
PAG75	30	35.448	32.1429	1.9564	0.7189	0.9998
PAG76	56	56.8983	56.75	0.2617	0.0437	0.9999
PAG77	41	47.5381	47	0.1519	0.0244	0.9996
PAG78	62	64.1153	63.4286	0.4433	0.0822	0.9998
PAG79	23	26.1225	25.5	0.0918	0.0159	0.9998
PAG8	213	218.521	218.056	3.9042	0.8143	0.9994
PAG80	41	41	41	2.4359	0.6805	1
PAG81	39	39	39	0.6615	0.1406	1
PC1	76	78.3447	76.7143	1.7156	0.4159	0.9998
PC2	127	134.393	136.1	1.8355	0.3852	0.9994
PC3	106	106.302	106	5.2243	0.9558	1
PP1	107	108.3	107.6	1.8049	0.388	0.9998
PP2	202	206.862	207.077	4.9804	0.9293	0.9995
PP3	63	64.4849	63.5	1.8233	0.3816	0.9999
PSG10	368	376.894	372.2	3.3124	0.5829	0.9991
PSG11	155	165.505	163.25	0.6853	0.118	0.9991
PSG12	307	311.641	309.917	3.1005	0.5977	0.9994
PSG13	331	337.47	337.333	2.9077	0.516	0.9992
PSG14	147	153.363	151.2	0.7674	0.1293	0.9994
PSG15	171	178.398	175.69	1.0117	0.2124	0.9993
PSG16	104	117.799	114	0.3544	0.0567	0.9992
PSG17	22	22	22	0.5775	0.1438	1
PSG18	22	25.8162	24	0.0944	0.0167	0.9998
PSG19	21	22.6769	24	0.0684	0.0113	0.9998
PSG2	202	217.147	220.125	1.1941	0.2065	0.9988
PSG20	21	21.915	21.25	0.1918	0.0391	0.9999
PSG21	21	21.9793	21.5	0.3504	0.0796	0.9999
PSG22	24	25.7829	27	0.1797	0.0352	0.9998
PSG23	75	75	75	1.2215	0.2341	1
PSG24	59	60.9145	60.6667	0.2978	0.0495	0.9998
PSG25	37	37.696	37.1429	0.1813	0.0321	0.9999
PSG3	182	190.846	189.6	1.6023	0.3397	0.9992
PSG4	166	176.662	173.241	0.7517	0.1247	0.9992
PSG5	276	284.332	282.6	1.7886	0.3068	0.9991
PSG6	340	358.96	356.109	3.4941	0.6303	0.9984
PSG7	139	144.596	142.37	0.5616	0.0927	0.9994
PSG8	148	154.009	153.688	0.9582	0.1691	0.9994

## Sheet: Supplementary Table 3
Supplementary Table 3 The abundance feature table of Phylum levels in each sample
sample	NAG1	NAG10	NAG11	NAG12	NAG13	NAG14	NAG15	NAG16	NAG17	NAG18	NAG19	NAG2	NAG20	NAG21	NAG22	NAG23	NAG25	NAG26	NAG27	NAG28	NAG29	NAG3	NAG30	NAG31	NAG32	NAG33	NAG34	NAG35	NAG36	NAG39	NAG4	NAG40	NAG41	NAG42	NAG43	NAG44	NAG45	NAG46	NAG47	NAG48	NAG49	NAG5	NAG50	NAG51	NAG52	NAG53	NAG54	NAG55	NAG56
p__Proteobacteria	0.988284	0.920555	0.181278	0.161538	0.211532	0.228263	0.286643	0.0669663	0.0358304	0.0359106	0.290615	0.9935	0.18192	0.298198	0.264615	0.104161	0.300606	0.410504	0.393131	0.604341	0.477631	0.992698	0.968182	0.370381	0.369418	0.365486	0.152229	0.146612	0.219315	0.383421	0.82799	0.291097	0.657987	0.435461	0.472816	0.667777	0.353128	0.825342	0.819444	0.820166	0.522529	0.922802	0.66573	0.677487	0.385507	0.390362	0.4936	0.521005	0.391165
p__Firmicutes	0.00718212	0.0404044	0.395177	0.492035	0.505758	0.195241	0.199214	0.622036	0.612246	0.431128	0.225053	0.00144445	0.343337	0.265337	0.487181	0.631064	0.154034	0.187217	0.113108	0.325081	0.413473	0.00252779	0.0213457	0.0576576	0.104843	0.0599446	0.30506	0.296995	0.301569	0.261485	0.151828	0.342535	0.111182	0.166754	0.205794	0.0994262	0.0533242	0.0937287	0.0975404	0.0871484	0.14922	0.0636761	0.182121	0.169522	0.0559724	0.0696144	0.0851422	0.0746299	0.0705373
p__Bacteroidetes	0.00192593	0.0225495	0.365365	0.257112	0.210849	0.337199	0.352566	0.0544076	0.0155679	0.0242346	0.36673	0.00188581	0.312683	0.312322	0.16551	0.241383	0.372347	0.2078	0.214059	0.0313766	0.0204229	0.00176544	0.00296914	0.0239939	0.0515187	0.0239939	0.393372	0.398748	0.27589	0.266461	0.0144445	0.183525	0.141355	0.114834	0.0593428	0.0247161	0.0186575	0.0227099	0.0213457	0.0194198	0.161578	0.010713	0.0304538	0.0261606	0.0250371	0.0284075	0.0443767	0.0830558	0.0253581
p__Actinobacteria	4.01e-05	0.00453397	0.0217871	0.0132007	0.0348674	0.0761144	0.0284877	0.205794	0.296473	0.491434	0.0158889	0	0.0250371	0.0152871	0.0306143	0.014926	0.0417686	0.0505958	0.110781	0.0307748	0.0540063	0.000922842	0.0057778	0.00557718	0.112065	0.00481483	0.060386	0.0619508	0.0697348	0.0492718	0.0034105	0.060707	0.060386	0.144525	0.106648	0.144766	0.00320989	0.00393211	0.00441359	0.00248766	0.0871083	0.000361112	0.0117963	0.0186575	0.00569755	0.00505557	0.00617903	0.0911207	0.00682101
p__[Thermi]	0	0	0	0.000762348	0	0	0	0	0	0	0	0	0.000160494	0	8.02e-05	0.000441359	0.00778398	0	0	0	0.000441359	0	0.00056173	0.528829	0.0069815	0.534847	0	0	0	0.00517594	0	0.0213859	0	0	0.0139229	0.0185772	0.560647	0.0501946	0.0525218	0.0668459	0	0	0.101232	0.101031	0.514384	0.491995	0.347751	0	0.495326
p__un_k__Bacteria	0.000481483	0.00333026	0.00276853	0.0674879	0.011676	0.101071	0.0894355	0.0249569	0.0319785	0	0.000842595	0.00304939	0.000682101	0.000320989	0.0109136	0.000280865	0.00593829	0.0651607	0.0726237	0.00116358	0.00958954	0.00184568	8.02e-05	0.000401236	0.330097	0.000160494	0.0160093	0.00521606	0.0516792	0.0122377	8.02e-05	0.0719817	0.024034	0.10717	0.0885527	0.0436946	0.000361112	0.000200618	0.000120371	8.02e-05	0.027605	0.000521607	0.00120371	0.00108334	0.000240741	0.000641977	0.000601854	0.222004	0.000320989
p__Fusobacteria	0.000160494	0.00742286	0.00164507	0.00148457	0.0105124	0.0230711	0.0327007	0.0157284	0.00509569	0.0115957	0.0595033	0.000120371	0.0910003	0.0724231	0.0367131	0.00409261	0.0877904	0.068491	0.0497934	0.00385186	0.0135216	0.000240741	0.000361112	0.000200618	0.00666051	0.000240741	0.032781	0.0517193	0.0494724	0.00389199	0.00168519	0.013	0.000882719	0.0193797	0.0123982	0	0.000120371	0.000160494	0	0	0.0393211	0.00116358	0.000481483	0.000361112	4.01e-05	8.02e-05	0.000200618	0.00489508	8.02e-05
p__Cyanobacteria	0.00156482	0.00056173	0.00329013	0.00320989	0.00393211	0.0329816	0	0.000762348	0.00108334	0.0015247	0	0	0.000160494	0.000240741	0.000521607	0.00208643	0.00240741	0	0.0167717	0.000641977	0.000521607	0	0	0.00938892	0.00300927	0.00641977	0.000601854	0	0.003571	0.00184568	0	0.00381174	0.00148457	0	0.0125186	0	0.00678089	0.00164507	0.0015247	0.00208643	0.00870682	0	0.00164507	0.00140433	0.0101111	0.0107531	0.0180155	0	0.00734262
p__TM7	8.02e-05	0.000240741	0.00637965	0	0.00666051	0	0.00445372	0.00710187	0.00112346	0.00312964	0.0109939	0	0.0168118	0.011355	0.00236729	0.00056173	0.0135618	0.00429322	0.00650002	0.00260803	0.00662039	0	0.000601854	0.000160494	0.00706175	0.000401236	0.017213	0.0125988	0.0132809	0.00184568	0.000320989	0.00962966	0.0020463	0.0105525	0	0	0.000521607	4.01e-05	0.000682101	0.000401236	0	0.000200618	0.000240741	0.000441359	0.000521607	0.000521607	0.00056173	0	0.000401236
others	0.000280865	0.000401236	0.0223087	0.00316976	0.00421298	0.00605866	0.00650002	0.00224692	0.000601854	0.00104321	0.0303736	0	0.0282069	0.0245155	0.00148457	0.00100309	0.0137624	0.00593829	0.0232316	0.000160494	0.00377162	0	0.000120371	0.0034105	0.00834571	0.00369137	0.0223488	0.0261606	0.0154877	0.0143642	0.000240741	0.00232717	0.000641977	0.00132408	0.0280063	0.00104321	0.00325001	0.0020463	0.00240741	0.0013642	0.00393211	0.00056173	0.00509569	0.00385186	0.00248766	0.00256791	0.003571	0.00329013	0.00264816
[truncated: 154 more columns]

## Sheet: Supplementary Table 4
Supplementary Table 4 LEfSe results between NA and NS groups	2	3	4	5
Bacteria.Firmicutes.Clostridia	5.35362	NS	4.75113	0.0407084
Bacteria.Firmicutes.Clostridia.Clostridiales	5.35362	NS	4.75113	0.0407084
Bacteria.Firmicutes.Clostridia.Clostridiales.Ruminococcaceae	5.03232	NS	4.53139	0.00497143
Bacteria.Firmicutes.Bacilli.Lactobacillales.Streptococcaceae.Streptococcus	4.88442	NA	4.37566	0.0170068
Bacteria.Firmicutes.Bacilli.Lactobacillales.Streptococcaceae	4.88696	NA	4.37459	0.0164432
Bacteria.Firmicutes.Clostridia.Clostridiales.Ruminococcaceae.Ruminococcus	4.70247	NS	4.2309	0.00644508
Bacteria.Actinobacteria.Actinobacteria.Bifidobacteriales.Bifidobacteriaceae.Bifidobacterium	4.3754	NS	4.01618	0.0023786
Bacteria.Actinobacteria.Actinobacteria.Bifidobacteriales	4.37575	NS	4.01565	0.00864235
Bacteria.Actinobacteria.Actinobacteria.Bifidobacteriales.Bifidobacteriaceae	4.37575	NS	4.01565	0.00864235
Bacteria.Actinobacteria.Actinobacteria.Actinomycetales.Micrococcaceae.Rothia	4.41609	NA	3.99723	0.00394188
Bacteria.Actinobacteria.Actinobacteria.Actinomycetales.Micrococcaceae	4.43288	NA	3.97312	0.0376893
Bacteria.Firmicutes.Clostridia.Clostridiales.Lachnospiraceae.Coprococcus	4.27267	NS	3.85943	0.00383479
Bacteria.Firmicutes.Clostridia.Clostridiales.Lachnospiraceae.Roseburia	4.4401	NS	3.82796	0.0303314
Bacteria.Firmicutes.Bacilli.Bacillales	4.63885	NS	3.81267	0.0194349
Bacteria.Proteobacteria.Betaproteobacteria.Burkholderiales	4.5155	NS	3.69994	0.0191161
Bacteria.Firmicutes.Clostridia.Clostridiales.Ruminococcaceae.Clostridium	4.2457	NS	3.68495	0.0212384
Bacteria.Firmicutes.Bacilli.Lactobacillales.Carnobacteriaceae	4.03668	NA	3.62166	0.000167783
Bacteria.Proteobacteria.Betaproteobacteria.Burkholderiales.Oxalobacteraceae	4.10916	NS	3.62081	0.00815207
Bacteria.Bacteroidetes.Flavobacteriia	4.12101	NA	3.56505	0.0304595
Bacteria.Bacteroidetes.Flavobacteriia.Flavobacteriales	4.12101	NA	3.56505	0.0304595
Bacteria.Firmicutes.Bacilli.Lactobacillales.Lactobacillaceae.Lactobacillus	4.04529	NS	3.55172	3.76e-05
Bacteria.Firmicutes.Bacilli.Lactobacillales.Lactobacillaceae	4.0457	NS	3.54974	3.87e-05
Bacteria.Bacteroidetes.Bacteroidia.Bacteroidales.Bacteroidaceae	4.3604	NS	3.53575	0.0274085
Bacteria.Firmicutes.Bacilli.Lactobacillales.Carnobacteriaceae.GrNAulicatella	3.96316	NA	3.52794	0.000180528
Bacteria.Firmicutes.Clostridia.Clostridiales.Ruminococcaceae.Oscillospira	3.80708	NS	3.40503	1.8e-06
Bacteria.Firmicutes.Clostridia.Clostridiales.Veillonellaceae.Megamonas	3.69682	NS	3.32556	0.0395833
Bacteria.Bacteroidetes.Bacteroidia.Bacteroidales.Rikenellaceae.Alistipes	1.76821	NS	3.17923	0.0108602
Bacteria.Actinobacteria.Actinobacteria.Actinomycetales.Actinomycetaceae	3.60743	NA	3.12691	0.00212812
Bacteria.Actinobacteria.Actinobacteria.Actinomycetales.Actinomycetaceae.Actinomyces	3.57366	NA	3.0934	0.00384795
Bacteria.Firmicutes.Clostridia.Clostridiales.Lachnospiraceae.NAaerostipes	3.43118	NS	3.0433	0.0208785
Bacteria.Bacteroidetes.Bacteroidia.Bacteroidales.Rikenellaceae.AF12	1.97781	NS	3.02522	0.0106783
Bacteria.Verrucomicrobia.Verrucomicrobiae.Verrucomicrobiales	3.15692	NS	3.01627	1.88e-05
Bacteria.Verrucomicrobia.Verrucomicrobiae.Verrucomicrobiales.Verrucomicrobiaceae.AkkermNAsia	3.15692	NS	3.00946	8.57e-06
Bacteria.Firmicutes.Bacilli.Lactobacillales.Carnobacteriaceae.Trichococcus	3.19416	NA	2.99864	0.0334191
Bacteria.Verrucomicrobia.Verrucomicrobiae.Verrucomicrobiales.Verrucomicrobiaceae	3.15692	NS	2.96997	1.88e-05
Bacteria.Verrucomicrobia.Verrucomicrobiae	3.15692	NS	2.93618	1.88e-05
Bacteria.Verrucomicrobia	3.1592	NS	2.91557	2.52e-05
Bacteria.Firmicutes.Clostridia.Clostridiales.Dehalobacteriaceae.Dehalobacterium	2.36226	NS	2.89994	0.00345971
Bacteria.Proteobacteria.Betaproteobacteria.Burkholderiales.Comamonadaceae.Methylibium	1.46553	NS	2.85327	0.0229324
Bacteria.Bacteroidetes.Bacteroidia.Bacteroidales.Rikenellaceae	2.28808	NS	2.84462	0.0198745
Bacteria.Firmicutes.Clostridia.Clostridiales.Dehalobacteriaceae	2.36226	NS	2.8435	0.00345971
Bacteria.Proteobacteria.Deltaproteobacteria	3.25757	NS	2.82239	0.00329295
Bacteria.Proteobacteria.Gammaproteobacteria.Enterobacteriales.Enterobacteriaceae.Proteus	2.19743	NS	2.81642	0.0404053
Bacteria.Proteobacteria.Betaproteobacteria.Burkholderiales.Alcaligenaceae	3.50834	NS	2.81569	0.0076251
Bacteria.Proteobacteria.Betaproteobacteria.Burkholderiales.Alcaligenaceae.Sutterella	3.46513	NS	2.81237	0.0162291
Bacteria.Firmicutes.Clostridia.Clostridiales.Ruminococcaceae.Butyricicoccus	3.23612	NS	2.80173	0.0317066
Bacteria.Proteobacteria.Betaproteobacteria.Rhodocyclales.Rhodocyclaceae.Zoogloea	1.83203	NA	2.77867	0.0415767
Bacteria.Firmicutes.Clostridia.Clostridiales.Lachnospiraceae.Dorea	3.35041	NS	2.77029	0.00522045
Bacteria.Proteobacteria.Deltaproteobacteria.Desulfovibrionales	3.08635	NS	2.76908	0.000438824
Bacteria.Actinobacteria.Actinobacteria.Actinomycetales.Williamsiaceae	1.88148	NS	2.76574	0.0233545
Bacteria.Firmicutes.Clostridia.Clostridiales.Veillonellaceae.Phascolarctobacterium	3.31516	NS	2.76466	0.000173124
Bacteria.Firmicutes.Bacilli.Lactobacillales.Aerococcaceae.Facklamia	3.18107	NA	2.76386	0.00402345
Bacteria.Proteobacteria.Deltaproteobacteria.Desulfovibrionales.Desulfovibrionaceae	3.07499	NS	2.76294	0.000910811
Bacteria.Deferribacteres.Deferribacteres.Deferribacterales.Deferribacteraceae.Mucispirillum	2.70408	NS	2.75957	0.0240536
Bacteria.Proteobacteria.Deltaproteobacteria.Desulfovibrionales.Desulfovibrionaceae.Desulfovibrio	2.9432	NS	2.75705	4.47e-05
Bacteria.Firmicutes.Clostridia.Clostridiales.Clostridiaceae.CNAdidatus_Arthromitus	1.96779	NS	2.74589	0.00624705
Bacteria.Actinobacteria.Coriobacteriia.Coriobacteriales.Coriobacteriaceae.Eggerthella	2.6936	NS	2.74138	0.00189055
Bacteria.Firmicutes.Clostridia.Clostridiales.Ruminococcaceae.NAaerotruncus	2.10306	NS	2.73721	0.00207032
Bacteria.Actinobacteria.Actinobacteria.Actinomycetales.Williamsiaceae.Williamsia	1.88148	NS	2.73318	0.0233545
Bacteria.Actinobacteria.Actinobacteria.Actinomycetales.Pseudonocardiaceae.Amycolatopsis	1.86235	NA	2.72697	0.0149361
Bacteria.Proteobacteria.Alphaproteobacteria.Rhodospirillales.Rhodospirillaceae.Phaeospirillum	1.5494	NS	2.70896	0.0211081
Bacteria.Deferribacteres	2.70408	NS	2.68579	0.0240536
Bacteria.Deferribacteres.Deferribacteres.Deferribacterales.Deferribacteraceae	2.70408	NS	2.66016	0.0240536
Bacteria.Proteobacteria.Betaproteobacteria.Burkholderiales.Comamonadaceae.Polaromonas	1.17438	NS	2.65182	0.0108602
Bacteria.Firmicutes.Bacilli.Lactobacillales.Enterococcaceae	2.73855	NA	2.63776	0.00212098
Bacteria.Proteobacteria.Deltaproteobacteria.Desulfovibrionales.Desulfovibrionaceae.Bilophila	2.49285	NS	2.63048	0.00651952
Bacteria.Deferribacteres.Deferribacteres.Deferribacterales	2.70408	NS	2.59829	0.0240536
Bacteria.Firmicutes.Bacilli.Lactobacillales.Enterococcaceae.Enterococcus	2.58283	NS	2.56807	0.00741038
Bacteria.Proteobacteria.Alphaproteobacteria.Rhodobacterales.Rhodobacteraceae.Rubellimicrobium	2.24386	NS	2.56712	0.0124689
Bacteria.Firmicutes.Erysipelotrichi.Erysipelotrichales.Erysipelotrichaceae.Allobaculum	3.0216	NS	2.56408	0.0112966
Bacteria.Firmicutes.Clostridia.Clostridiales.Lachnospiraceae.Oribacterium	3.00917	NA	2.55845	0.0189957
Bacteria.Firmicutes.Clostridia.Clostridiales.Tissierellaceae.WAL_1855D	2.53881	NS	2.55304	0.0392687
Bacteria.Deferribacteres.Deferribacteres	2.70408	NS	2.53304	0.0240536
Bacteria.Proteobacteria.Betaproteobacteria.Rhodocyclales.Rhodocyclaceae.Petrobacter	2.20722	NA	2.52415	0.0225624
Bacteria.Proteobacteria.Betaproteobacteria.Burkholderiales.Alcaligenaceae.Pusillimonas	2.34759	NA	2.47353	0.0255095
Bacteria.Firmicutes.Clostridia.Clostridiales.Lachnospiraceae.Moryella	2.72202	NA	2.44213	0.0296222
Bacteria.Firmicutes.Clostridia.Clostridiales.Veillonellaceae.Acidaminococcus	2.61828	NS	2.43839	0.00298481
Bacteria.Firmicutes.Clostridia.Clostridiales.Tissierellaceae.Peptoniphilus	2.88035	NS	2.41639	0.0358602
Bacteria.Firmicutes.Erysipelotrichi.Erysipelotrichales.Erysipelotrichaceae.Catenibacterium	2.24346	NA	2.41044	0.0310757
Bacteria.Firmicutes.Clostridia.Clostridiales.Peptococcaceae.Peptococcus	2.46494	NA	2.40198	0.0139894
Bacteria.Bacteroidetes.Bacteroidia.Bacteroidales.Paraprevotellaceae.Paraprevotella	1.93051	NS	2.37724	0.0318205
Bacteria.Actinobacteria.Coriobacteriia.Coriobacteriales.Coriobacteriaceae.Atopobium	3.00271	NA	2.37217	0.00627179
Bacteria.Proteobacteria.Gammaproteobacteria.Alteromonadales	2.89589	NS	2.3573	0.0255579
Bacteria.Proteobacteria.Betaproteobacteria.Burkholderiales.Oxalobacteraceae.Massilia	2.57679	NS	2.18422	0.0337
Bacteria.Firmicutes.Bacilli.Bacillales.PlNAococcaceae.Solibacillus	2.62231	NA	2.16215	0.0258761
Bacteria.Firmicutes.Bacilli.Lactobacillales.Leuconostocaceae	2.50533	NS	2.09607	0.0418475
Archaea	1.07497			-
Archaea.Euryarchaeota	1.07497			-
Archaea.Euryarchaeota.MethNAobacteria	1.07497			-
Archaea.Euryarchaeota.MethNAobacteria.MethNAobacteriales	1.07497			-
Archaea.Euryarchaeota.MethNAobacteria.MethNAobacteriales.MethNAobacteriaceae	1.07497			-
Archaea.Euryarchaeota.MethNAobacteria.MethNAobacteriales.MethNAobacteriaceae.MethNAobrevibacter	1.07497			-
Bacteria	6			-
Bacteria.Acidobacteria	0.2496			-
Bacteria.Acidobacteria.Acidobacteriia	0.2496			-
Bacteria.Acidobacteria.Acidobacteriia.Acidobacteriales	0.2496			-
Bacteria.Acidobacteria.Acidobacteriia.Acidobacteriales.Koribacteraceae	0.2496			-
Bacteria.Acidobacteria.Acidobacteriia.Acidobacteriales.Koribacteraceae.CNAdidatus_Koribacter	0.2496			-
Bacteria.Acidobacteria.Solibacteres	0.15004			-
Bacteria.Acidobacteria.Solibacteres.Solibacterales	0.15004			-
Bacteria.Acidobacteria.Solibacteres.Solibacterales.Bryobacteraceae	0.15004			-
Bacteria.Acidobacteria.Solibacteres.Solibacterales.Bryobacteraceae.Bryobacter	0.15004			-
Bacteria.Actinobacteria	4.72593			-
Bacteria.Actinobacteria.Acidimicrobiia	1.38543			-
Bacteria.Actinobacteria.Acidimicrobiia.Acidimicrobiales	1.38543			-
Bacteria.Actinobacteria.Acidimicrobiia.Acidimicrobiales.Iamiaceae	1.38543			-
Bacteria.Actinobacteria.Acidimicrobiia.Acidimicrobiales.Iamiaceae.Iamia	1.38543			-
Bacteria.Actinobacteria.Actinobacteria	4.7124			-
Bacteria.Actinobacteria.Actinobacteria.Actinomycetales	4.58898			-
Bacteria.Actinobacteria.Actinobacteria.Actinomycetales.Actinomycetaceae.Actinobaculum	1.58856			-
Bacteria.Actinobacteria.Actinobacteria.Actinomycetales.Actinomycetaceae.ArcNAobacterium	0			-
Bacteria.Actinobacteria.Actinobacteria.Actinomycetales.Actinomycetaceae.Mobiluncus	2.11103			-
Bacteria.Actinobacteria.Actinobacteria.Actinomycetales.Actinomycetaceae.N09	0.97616			-
Bacteria.Actinobacteria.Actinobacteria.Actinomycetales.Actinomycetaceae.Trueperella	2.09918			-
Bacteria.Actinobacteria.Actinobacteria.Actinomycetales.Actinomycetaceae.Varibaculum	0			-
Bacteria.Actinobacteria.Actinobacteria.Actinomycetales.Bogoriellaceae	1.32257			-
Bacteria.Actinobacteria.Actinobacteria.Actinomycetales.Bogoriellaceae.Georgenia	1.32257			-
Bacteria.Actinobacteria.Actinobacteria.Actinomycetales.Brevibacteriaceae	2.78652			-
Bacteria.Actinobacteria.Actinobacteria.Actinomycetales.Brevibacteriaceae.Brevibacterium	2.78652			-
Bacteria.Actinobacteria.Actinobacteria.Actinomycetales.Cellulomonadaceae	1.05943			-
Bacteria.Actinobacteria.Actinobacteria.Actinomycetales.Cellulomonadaceae.Demequina	1.05943			-
Bacteria.Actinobacteria.Actinobacteria.Actinomycetales.Corynebacteriaceae	4.18135			-
Bacteria.Actinobacteria.Actinobacteria.Actinomycetales.Corynebacteriaceae.Corynebacterium	4.18135			-
Bacteria.Actinobacteria.Actinobacteria.Actinomycetales.Dermabacteraceae	2.34288			-
Bacteria.Actinobacteria.Actinobacteria.Actinomycetales.Dermabacteraceae.Brachybacterium	2.27373			-
Bacteria.Actinobacteria.Actinobacteria.Actinomycetales.Dermabacteraceae.Dermabacter	1.51075			-
Bacteria.Actinobacteria.Actinobacteria.Actinomycetales.Dermacoccaceae	1.26817			-
Bacteria.Actinobacteria.Actinobacteria.Actinomycetales.Dermacoccaceae.Dermacoccus	1.26817			-
Bacteria.Actinobacteria.Actinobacteria.Actinomycetales.Dermatophilaceae	0.517603			-
Bacteria.Actinobacteria.Actinobacteria.Actinomycetales.Dermatophilaceae.Dermatophilus	0.517603			-
Bacteria.Actinobacteria.Actinobacteria.Actinomycetales.Dietziaceae	1.79953			-
Bacteria.Actinobacteria.Actinobacteria.Actinomycetales.Dietziaceae.Dietzia	1.79953			-
Bacteria.Actinobacteria.Actinobacteria.Actinomycetales.Geodermatophilaceae	2.29492			-
Bacteria.Actinobacteria.Actinobacteria.Actinomycetales.Geodermatophilaceae.Blastococcus	2.28817			-
Bacteria.Actinobacteria.Actinobacteria.Actinomycetales.Geodermatophilaceae.Geodermatophilus	1.50426			-
Bacteria.Actinobacteria.Actinobacteria.Actinomycetales.Glycomycetaceae	0.439196			-
Bacteria.Actinobacteria.Actinobacteria.Actinomycetales.Glycomycetaceae.Glycomyces	0.439196			-
Bacteria.Actinobacteria.Actinobacteria.Actinomycetales.Gordoniaceae	1.35494			-
Bacteria.Actinobacteria.Actinobacteria.Actinomycetales.Gordoniaceae.Gordonia	1.35494			-
Bacteria.Actinobacteria.Actinobacteria.Actinomycetales.IntrasporNAgiaceae	3.04643			-
Bacteria.Actinobacteria.Actinobacteria.Actinomycetales.IntrasporNAgiaceae.Knoellia	3.04643			-
Bacteria.Actinobacteria.Actinobacteria.Actinomycetales.Jonesiaceae	1.25027			-
Bacteria.Actinobacteria.Actinobacteria.Actinomycetales.Jonesiaceae.Jonesia	1.25027			-
Bacteria.Actinobacteria.Actinobacteria.Actinomycetales.Microbacteriaceae	2.46168			-
Bacteria.Actinobacteria.Actinobacteria.Actinomycetales.Microbacteriaceae.Leucobacter	1.54953			-
Bacteria.Actinobacteria.Actinobacteria.Actinomycetales.Microbacteriaceae.Pseudoclavibacter	1.97505			-
Bacteria.Actinobacteria.Actinobacteria.Actinomycetales.Microbacteriaceae.Rathayibacter	2.0797			-
Bacteria.Actinobacteria.Actinobacteria.Actinomycetales.Microbacteriaceae.Salinibacterium	1.76616			-
Bacteria.Actinobacteria.Actinobacteria.Actinomycetales.Micrococcaceae.Arthrobacter	2.99215			-
Bacteria.Actinobacteria.Actinobacteria.Actinomycetales.Micrococcaceae.Kocuria	2.79662			-
Bacteria.Actinobacteria.Actinobacteria.Actinomycetales.Micrococcaceae.Nesterenkonia	1.55774			-
Bacteria.Actinobacteria.Actinobacteria.Actinomycetales.Micrococcaceae.Renibacterium	2.95508			-
Bacteria.Actinobacteria.Actinobacteria.Actinomycetales.Micromonosporaceae	0			-
Bacteria.Actinobacteria.Actinobacteria.Actinomycetales.Micromonosporaceae.Actinocatenispora	0			-
Bacteria.Actinobacteria.Actinobacteria.Actinomycetales.Mycobacteriaceae	2.70565			-
Bacteria.Actinobacteria.Actinobacteria.Actinomycetales.Mycobacteriaceae.Mycobacterium	2.70565			-
Bacteria.Actinobacteria.Actinobacteria.Actinomycetales.Nocardiaceae	2.38951			-
Bacteria.Actinobacteria.Actinobacteria.Actinomycetales.Nocardiaceae.Rhodococcus	2.38951			-
Bacteria.Actinobacteria.Actinobacteria.Actinomycetales.Nocardioidaceae	1.38754			-
Bacteria.Actinobacteria.Actinobacteria.Actinomycetales.Nocardioidaceae.Actinopolymorpha	0.922914			-
Bacteria.Actinobacteria.Actinobacteria.Actinomycetales.Nocardioidaceae.Aeromicrobium	1.00473			-
Bacteria.Actinobacteria.Actinobacteria.Actinomycetales.Nocardioidaceae.Kribbella	0			-
Bacteria.Actinobacteria.Actinobacteria.Actinomycetales.Nocardioidaceae.Nocardioides	1.14161			-
Bacteria.Actinobacteria.Actinobacteria.Actinomycetales.Nocardiopsaceae	2.13885			-
Bacteria.Actinobacteria.Actinobacteria.Actinomycetales.Nocardiopsaceae.Thermobifida	2.13885			-
Bacteria.Actinobacteria.Actinobacteria.Actinomycetales.Promicromonosporaceae	0.229222			-
Bacteria.Actinobacteria.Actinobacteria.Actinomycetales.Promicromonosporaceae.Promicromonospora	0.229222			-
Bacteria.Actinobacteria.Actinobacteria.Actinomycetales.Propionibacteriaceae	2.89372			-
Bacteria.Actinobacteria.Actinobacteria.Actinomycetales.Propionibacteriaceae.Brooklawnia	0.621884			-
Bacteria.Actinobacteria.Actinobacteria.Actinomycetales.Propionibacteriaceae.Propionibacterium	2.89372			-
Bacteria.Actinobacteria.Actinobacteria.Actinomycetales.Pseudonocardiaceae	2.24552			-
Bacteria.Actinobacteria.Actinobacteria.Actinomycetales.Pseudonocardiaceae.Actinomycetospora	1.46576			-
Bacteria.Actinobacteria.Actinobacteria.Actinomycetales.Pseudonocardiaceae.JiNAgella	0.950764			-
Bacteria.Actinobacteria.Actinobacteria.Actinomycetales.Pseudonocardiaceae.Pseudonocardia	1.67283			-
Bacteria.Actinobacteria.Actinobacteria.Actinomycetales.Pseudonocardiaceae.Saccharomonospora	1.20429			-
Bacteria.Actinobacteria.Actinobacteria.Actinomycetales.Pseudonocardiaceae.Saccharopolyspora	2.09593			-
Bacteria.Actinobacteria.Actinobacteria.Actinomycetales.Pseudonocardiaceae.Thermobispora	1.31872			-
Bacteria.Actinobacteria.Actinobacteria.Actinomycetales.Streptomycetaceae	1.69837			-
Bacteria.Actinobacteria.Actinobacteria.Actinomycetales.Streptomycetaceae.Streptomyces	1.69837			-
Bacteria.Actinobacteria.Actinobacteria.Actinomycetales.StreptosporNAgiaceae	1.67749			-
Bacteria.Actinobacteria.Actinobacteria.Actinomycetales.StreptosporNAgiaceae.Nonomuraea	1.67749			-
Bacteria.Actinobacteria.Actinobacteria.Actinomycetales.Thermomonosporaceae	1.88647			-
Bacteria.Actinobacteria.Actinobacteria.Actinomycetales.Thermomonosporaceae.Actinomadura	1.88647			-
Bacteria.Actinobacteria.Actinobacteria.Actinomycetales.Tsukamurellaceae	1.06526			-
Bacteria.Actinobacteria.Actinobacteria.Actinomycetales.Tsukamurellaceae.Tsukamurella	1.06526			-
Bacteria.Actinobacteria.Actinobacteria.Actinomycetales.YNAiellaceae	1.56648			-
Bacteria.Actinobacteria.Actinobacteria.Actinomycetales.YNAiellaceae.YNAiella	1.56648			-
Bacteria.Actinobacteria.Actinobacteria.Bifidobacteriales.Bifidobacteriaceae.Alloscardovia	0.954979			-
Bacteria.Actinobacteria.Actinobacteria.Bifidobacteriales.Bifidobacteriaceae.Gardnerella	1.43358			-
Bacteria.Actinobacteria.Actinobacteria.Bifidobacteriales.Bifidobacteriaceae.Scardovia	1.16151			-
Bacteria.Actinobacteria.Coriobacteriia	3.2091			-
Bacteria.Actinobacteria.Coriobacteriia.Coriobacteriales	3.2091			-
Bacteria.Actinobacteria.Coriobacteriia.Coriobacteriales.Coriobacteriaceae	3.2091			-
Bacteria.Actinobacteria.Coriobacteriia.Coriobacteriales.Coriobacteriaceae.Adlercreutzia	2.1409			-
Bacteria.Actinobacteria.Coriobacteriia.Coriobacteriales.Coriobacteriaceae.Collinsella	2.75292			-
Bacteria.Actinobacteria.Coriobacteriia.Coriobacteriales.Coriobacteriaceae.Olsenella	2.27856			-
Bacteria.Actinobacteria.Nitriliruptoria	0.455113			-
Bacteria.Actinobacteria.Nitriliruptoria.Euzebyales	0.455113			-
Bacteria.Actinobacteria.Nitriliruptoria.Euzebyales.Euzebyaceae	0.455113			-
Bacteria.Actinobacteria.Nitriliruptoria.Euzebyales.Euzebyaceae.Euzebya	0.455113			-
Bacteria.Actinobacteria.Rubrobacteria	0			-
Bacteria.Actinobacteria.Rubrobacteria.Rubrobacterales	0			-
Bacteria.Actinobacteria.Rubrobacteria.Rubrobacterales.Rubrobacteraceae	0			-
Bacteria.Actinobacteria.Rubrobacteria.Rubrobacterales.Rubrobacteraceae.Rubrobacter	0			-
Bacteria.Actinobacteria.Thermoleophilia	1.08676			-
Bacteria.Actinobacteria.Thermoleophilia.Solirubrobacterales	1.08676			-
Bacteria.Actinobacteria.Thermoleophilia.Solirubrobacterales.Conexibacteraceae	0.836108			-
Bacteria.Actinobacteria.Thermoleophilia.Solirubrobacterales.Conexibacteraceae.Conexibacter	0.836108			-
Bacteria.Actinobacteria.Thermoleophilia.Solirubrobacterales.Solirubrobacteraceae	0.728731			-
Bacteria.Actinobacteria.Thermoleophilia.Solirubrobacterales.Solirubrobacteraceae.Solirubrobacter	0.728731			-
Bacteria.Armatimonadetes	0			-
Bacteria.Armatimonadetes.Fimbriimonadia	0			-
Bacteria.Armatimonadetes.Fimbriimonadia.Fimbriimonadales	0			-
Bacteria.Armatimonadetes.Fimbriimonadia.Fimbriimonadales.Fimbriimonadaceae	0			-
Bacteria.Armatimonadetes.Fimbriimonadia.Fimbriimonadales.Fimbriimonadaceae.Fimbriimonas	0			-
Bacteria.Bacteroidetes	5.17251			-
Bacteria.Bacteroidetes.Bacteroidia	5.05411			-
Bacteria.Bacteroidetes.Bacteroidia.Bacteroidales	5.05411			-
Bacteria.Bacteroidetes.Bacteroidia.Bacteroidales.Bacteroidaceae.5_7N15	3.05072			-
Bacteria.Bacteroidetes.Bacteroidia.Bacteroidales.Bacteroidaceae.Bacteroides	4.33848			-
Bacteria.Bacteroidetes.Bacteroidia.Bacteroidales.Bacteroidaceae.BF311	1.58958			-
Bacteria.Bacteroidetes.Bacteroidia.Bacteroidales.Marinilabiaceae	2.02134			-
Bacteria.Bacteroidetes.Bacteroidia.Bacteroidales.Marinilabiaceae.Ruminofilibacter	2.02134			-
Bacteria.Bacteroidetes.Bacteroidia.Bacteroidales.Odoribacteraceae	2.52587			-
Bacteria.Bacteroidetes.Bacteroidia.Bacteroidales.Odoribacteraceae.Butyricimonas	2.18807			-
Bacteria.Bacteroidetes.Bacteroidia.Bacteroidales.Odoribacteraceae.Odoribacter	2.33846			-
Bacteria.Bacteroidetes.Bacteroidia.Bacteroidales.Paraprevotellaceae	2.85945			-
Bacteria.Bacteroidetes.Bacteroidia.Bacteroidales.Paraprevotellaceae.CF231	2.65296			-
Bacteria.Bacteroidetes.Bacteroidia.Bacteroidales.Paraprevotellaceae.YRC22	2.27548			-
Bacteria.Bacteroidetes.Bacteroidia.Bacteroidales.Porphyromonadaceae	4.22236			-
Bacteria.Bacteroidetes.Bacteroidia.Bacteroidales.Porphyromonadaceae.Dysgonomonas	1.36337			-
Bacteria.Bacteroidetes.Bacteroidia.Bacteroidales.Porphyromonadaceae.Paludibacter	2.65584			-
Bacteria.Bacteroidetes.Bacteroidia.Bacteroidales.Porphyromonadaceae.Parabacteroides	3.40773			-
Bacteria.Bacteroidetes.Bacteroidia.Bacteroidales.Porphyromonadaceae.Petrimonas	0.195915			-
Bacteria.Bacteroidetes.Bacteroidia.Bacteroidales.Porphyromonadaceae.Porphyromonas	4.14467			-
Bacteria.Bacteroidetes.Bacteroidia.Bacteroidales.Porphyromonadaceae.TNAnerella	2.88661			-
Bacteria.Bacteroidetes.Bacteroidia.Bacteroidales.Prevotellaceae	4.88832			-
Bacteria.Bacteroidetes.Bacteroidia.Bacteroidales.Prevotellaceae.Prevotella	4.88832			-
Bacteria.Bacteroidetes.Bacteroidia.Bacteroidales.Rikenellaceae.Blvii28	0.650465			-
Bacteria.Bacteroidetes.Bacteroidia.Bacteroidales.Rikenellaceae.Rikenella	1.60708			-
Bacteria.Bacteroidetes.Cytophagia	2.3683			-
Bacteria.Bacteroidetes.Cytophagia.Cytophagales	2.3683			-
Bacteria.Bacteroidetes.Cytophagia.Cytophagales.Cytophagaceae	2.3683			-
Bacteria.Bacteroidetes.Cytophagia.Cytophagales.Cytophagaceae.Adhaeribacter	0.50268			-
Bacteria.Bacteroidetes.Cytophagia.Cytophagales.Cytophagaceae.Cytophaga	0.716326			-
Bacteria.Bacteroidetes.Cytophagia.Cytophagales.Cytophagaceae.Dyadobacter	1.11179			-
Bacteria.Bacteroidetes.Cytophagia.Cytophagales.Cytophagaceae.Emticicia	1.63615			-
Bacteria.Bacteroidetes.Cytophagia.Cytophagales.Cytophagaceae.Flectobacillus	1.226			-
Bacteria.Bacteroidetes.Cytophagia.Cytophagales.Cytophagaceae.Hymenobacter	2.10668			-
Bacteria.Bacteroidetes.Cytophagia.Cytophagales.Cytophagaceae.Leadbetterella	0.617316			-
Bacteria.Bacteroidetes.Cytophagia.Cytophagales.Cytophagaceae.Pontibacter	1.32822			-
Bacteria.Bacteroidetes.Cytophagia.Cytophagales.Cytophagaceae.Rhodocytophaga	0.402945			-
Bacteria.Bacteroidetes.Cytophagia.Cytophagales.Cytophagaceae.RudNAella	0			-
Bacteria.Bacteroidetes.Cytophagia.Cytophagales.Cytophagaceae.Runella	1.05835			-
Bacteria.Bacteroidetes.Cytophagia.Cytophagales.Cytophagaceae.Siphonobacter	2.09963			-
Bacteria.Bacteroidetes.Cytophagia.Cytophagales.Cytophagaceae.Spirosoma	0			-
Bacteria.Bacteroidetes.Flavobacteriia.Flavobacteriales.Cryomorphaceae	1.27553			-
Bacteria.Bacteroidetes.Flavobacteriia.Flavobacteriales.Cryomorphaceae.Brumimicrobium	0.688569			-
Bacteria.Bacteroidetes.Flavobacteriia.Flavobacteriales.Cryomorphaceae.Fluviicola	1.17849			-
Bacteria.Bacteroidetes.Flavobacteriia.Flavobacteriales.Flavobacteriaceae	3.70776			-
Bacteria.Bacteroidetes.Flavobacteriia.Flavobacteriales.Flavobacteriaceae.Aequorivita	0.429635			-
Bacteria.Bacteroidetes.Flavobacteriia.Flavobacteriales.Flavobacteriaceae.Capnocytophaga	3.67489			-
Bacteria.Bacteroidetes.Flavobacteriia.Flavobacteriales.Flavobacteriaceae.Flavobacterium	2.53916			-
Bacteria.Bacteroidetes.Flavobacteriia.Flavobacteriales.Flavobacteriaceae.Gelidibacter	0.128605			-
Bacteria.Bacteroidetes.Flavobacteriia.Flavobacteriales.Flavobacteriaceae.Myroides	1.44338			-
Bacteria.Bacteroidetes.Flavobacteriia.Flavobacteriales.Weeksellaceae	3.90806			-
Bacteria.Bacteroidetes.Flavobacteriia.Flavobacteriales.Weeksellaceae.Chryseobacterium	3.50509			-
Bacteria.Bacteroidetes.Flavobacteriia.Flavobacteriales.Weeksellaceae.Cloacibacterium	2.99166			-
Bacteria.Bacteroidetes.Flavobacteriia.Flavobacteriales.Weeksellaceae.Elizabethkingia	3.47608			-
Bacteria.Bacteroidetes.Flavobacteriia.Flavobacteriales.Weeksellaceae.Ornithobacterium	0.829127			-
Bacteria.Bacteroidetes.Flavobacteriia.Flavobacteriales.Weeksellaceae.Wautersiella	3.13305			-
Bacteria.Bacteroidetes.Saprospirae	2.30397			-
Bacteria.Bacteroidetes.Saprospirae.Saprospirales	2.30397			-
Bacteria.Bacteroidetes.Saprospirae.Saprospirales.Chitinophagaceae	2.16029			-
Bacteria.Bacteroidetes.Saprospirae.Saprospirales.Chitinophagaceae.Flavisolibacter	0.931148			-
Bacteria.Bacteroidetes.Saprospirae.Saprospirales.Chitinophagaceae.Niabella	0.983123			-
Bacteria.Bacteroidetes.Saprospirae.Saprospirales.Chitinophagaceae.Sediminibacterium	2.10205			-
Bacteria.Bacteroidetes.Saprospirae.Saprospirales.Saprospiraceae	1.7537			-
Bacteria.Bacteroidetes.Saprospirae.Saprospirales.Saprospiraceae.Haliscomenobacter	1.7537			-
Bacteria.Bacteroidetes.Sphingobacteriia	4.40538			-
Bacteria.Bacteroidetes.Sphingobacteriia.Sphingobacteriales	4.40538			-
Bacteria.Bacteroidetes.Sphingobacteriia.Sphingobacteriales.Sphingobacteriaceae	4.40538			-
Bacteria.Bacteroidetes.Sphingobacteriia.Sphingobacteriales.Sphingobacteriaceae.Mucilaginibacter	1.80336			-
Bacteria.Bacteroidetes.Sphingobacteriia.Sphingobacteriales.Sphingobacteriaceae.Olivibacter	1.17255			-
Bacteria.Bacteroidetes.Sphingobacteriia.Sphingobacteriales.Sphingobacteriaceae.Parapedobacter	1.985			-
Bacteria.Bacteroidetes.Sphingobacteriia.Sphingobacteriales.Sphingobacteriaceae.Pedobacter	4.40026			-
Bacteria.Bacteroidetes.Sphingobacteriia.Sphingobacteriales.Sphingobacteriaceae.Sphingobacterium	2.2807			-
Bacteria.Chlamydiae	1.13527			-
Bacteria.Chlamydiae.Chlamydiia	1.13527			-
Bacteria.Chlamydiae.Chlamydiia.Chlamydiales	1.13527			-
Bacteria.Chlamydiae.Chlamydiia.Chlamydiales.Parachlamydiaceae	1.06262			-
Bacteria.Chlamydiae.Chlamydiia.Chlamydiales.Parachlamydiaceae.Neochlamydia	1.06262			-
Bacteria.Chlamydiae.Chlamydiia.Chlamydiales.Rhabdochlamydiaceae	0.120074			-
Bacteria.Chlamydiae.Chlamydiia.Chlamydiales.Rhabdochlamydiaceae.CNAdidatus_Rhabdochlamydia	0.120074			-
Bacteria.Chlamydiae.Chlamydiia.Chlamydiales.SimkNAiaceae	0			-
Bacteria.Chlamydiae.Chlamydiia.Chlamydiales.SimkNAiaceae.Fritschea	0			-
Bacteria.Chloroflexi	1.49826			-
Bacteria.Chloroflexi.NAaerolineae	0.730977			-
Bacteria.Chloroflexi.NAaerolineae.NAaerolineales	0.730977			-
Bacteria.Chloroflexi.NAaerolineae.NAaerolineales.NAaerolinaceae	0.730977			-
Bacteria.Chloroflexi.NAaerolineae.NAaerolineales.NAaerolinaceae.SHD_231	0.485158			-
Bacteria.Chloroflexi.NAaerolineae.NAaerolineales.NAaerolinaceae.T78	0.621321			-
Bacteria.Chloroflexi.Chloroflexi	1.41687			-
Bacteria.Chloroflexi.Chloroflexi.Chloroflexales	1.41687			-
Bacteria.Chloroflexi.Chloroflexi.Chloroflexales.Chloroflexaceae	1.41687			-
Bacteria.Chloroflexi.Chloroflexi.Chloroflexales.Chloroflexaceae.Chloronema	1.41687			-
Bacteria.CyNAobacteria	2.53121			-
Bacteria.CyNAobacteria.Nostocophycideae	0.895513			-
Bacteria.CyNAobacteria.Nostocophycideae.Stigonematales	0.895513			-
Bacteria.CyNAobacteria.Nostocophycideae.Stigonematales.Rivulariaceae	0.895513			-
Bacteria.CyNAobacteria.Nostocophycideae.Stigonematales.Rivulariaceae.Calothrix	0.895513			-
Bacteria.CyNAobacteria.Oscillatoriophycideae	2.13184			-
Bacteria.CyNAobacteria.Oscillatoriophycideae.Chroococcales	2.0114			-
Bacteria.CyNAobacteria.Oscillatoriophycideae.Chroococcales.Xenococcaceae	2.0114			-
Bacteria.CyNAobacteria.Oscillatoriophycideae.Chroococcales.Xenococcaceae.Chroococcidiopsis	2.0114			-
Bacteria.CyNAobacteria.Oscillatoriophycideae.Oscillatoriales	1.51601			-
Bacteria.CyNAobacteria.Oscillatoriophycideae.Oscillatoriales.Phormidiaceae	1.51601			-
Bacteria.CyNAobacteria.Oscillatoriophycideae.Oscillatoriales.Phormidiaceae.Phormidium	1.51601			-
Bacteria.CyNAobacteria.Synechococcophycideae	2.52117			-
Bacteria.CyNAobacteria.Synechococcophycideae.PseudNAabaenales	2.52117			-
Bacteria.CyNAobacteria.Synechococcophycideae.PseudNAabaenales.PseudNAabaenaceae	2.52117			-
Bacteria.CyNAobacteria.Synechococcophycideae.PseudNAabaenales.PseudNAabaenaceae.Leptolyngbya	2.52117			-
Bacteria.Fibrobacteres	1.71107			-
Bacteria.Fibrobacteres.Fibrobacteria	1.71107			-
Bacteria.Fibrobacteres.Fibrobacteria.Fibrobacterales	1.71107			-
Bacteria.Fibrobacteres.Fibrobacteria.Fibrobacterales.Fibrobacteraceae	1.71107			-
Bacteria.Fibrobacteres.Fibrobacteria.Fibrobacterales.Fibrobacteraceae.Fibrobacter	1.71107			-
Bacteria.Firmicutes	5.49499			-
Bacteria.Firmicutes.Bacilli	5.11629			-
Bacteria.Firmicutes.Bacilli.Bacillales.Alicyclobacillaceae	2.05599			-
Bacteria.Firmicutes.Bacilli.Bacillales.Alicyclobacillaceae.Alicyclobacillus	2.05599			-
Bacteria.Firmicutes.Bacilli.Bacillales.Bacillaceae	4.30457			-
Bacteria.Firmicutes.Bacilli.Bacillales.Bacillaceae.NAoxybacillus	3.6474			-
Bacteria.Firmicutes.Bacilli.Bacillales.Bacillaceae.Bacillus	3.87722			-
Bacteria.Firmicutes.Bacilli.Bacillales.Bacillaceae.Geobacillus	4.15007			-
Bacteria.Firmicutes.Bacilli.Bacillales.Bacillaceae.Geomicrobium	0.558163			-
Bacteria.Firmicutes.Bacilli.Bacillales.Bacillaceae.Gracilibacillus	1.77986			-
Bacteria.Firmicutes.Bacilli.Bacillales.Bacillaceae.Natronobacillus	0.462224			-
Bacteria.Firmicutes.Bacilli.Bacillales.Bacillaceae.OceNAobacillus	0.95622			-
Bacteria.Firmicutes.Bacilli.Bacillales.Bacillaceae.Sinobaca	0			-
Bacteria.Firmicutes.Bacilli.Bacillales.Bacillaceae.Virgibacillus	2.6441			-
Bacteria.Firmicutes.Bacilli.Bacillales.Exiguobacteraceae	0.604388			-
Bacteria.Firmicutes.Bacilli.Bacillales.Exiguobacteraceae.Exiguobacterium	0.604388			-
Bacteria.Firmicutes.Bacilli.Bacillales.Listeriaceae	3.02003			-
Bacteria.Firmicutes.Bacilli.Bacillales.Listeriaceae.Brochothrix	3.02003			-
Bacteria.Firmicutes.Bacilli.Bacillales.Paenibacillaceae	3.08781			-
Bacteria.Firmicutes.Bacilli.Bacillales.Paenibacillaceae.Brevibacillus	2.43584			-
Bacteria.Firmicutes.Bacilli.Bacillales.Paenibacillaceae.Cohnella	1.21842			-
Bacteria.Firmicutes.Bacilli.Bacillales.Paenibacillaceae.Paenibacillus	2.96867			-
Bacteria.Firmicutes.Bacilli.Bacillales.Paenibacillaceae.Saccharibacillus	0.135736			-
Bacteria.Firmicutes.Bacilli.Bacillales.Paenibacillaceae.Thermobacillus	0.639315			-
Bacteria.Firmicutes.Bacilli.Bacillales.PlNAococcaceae	3.7638			-
Bacteria.Firmicutes.Bacilli.Bacillales.PlNAococcaceae.Lysinibacillus	3.3604			-
Bacteria.Firmicutes.Bacilli.Bacillales.PlNAococcaceae.PlNAomicrobium	2.28944			-
Bacteria.Firmicutes.Bacilli.Bacillales.PlNAococcaceae.Rummeliibacillus	2.52373			-
Bacteria.Firmicutes.Bacilli.Bacillales.PlNAococcaceae.Sporosarcina	2.62178			-
Bacteria.Firmicutes.Bacilli.Bacillales.PlNAococcaceae.Ureibacillus	3.33154			-
Bacteria.Firmicutes.Bacilli.Bacillales.Sporolactobacillaceae	0			-
Bacteria.Firmicutes.Bacilli.Bacillales.Sporolactobacillaceae.Sporolactobacillus	0			-
Bacteria.Firmicutes.Bacilli.Bacillales.Staphylococcaceae	4.3249			-
Bacteria.Firmicutes.Bacilli.Bacillales.Staphylococcaceae.Jeotgalicoccus	2.43891			-
Bacteria.Firmicutes.Bacilli.Bacillales.Staphylococcaceae.Macrococcus	2.35665			-
Bacteria.Firmicutes.Bacilli.Bacillales.Staphylococcaceae.Salinicoccus	2.20266			-
Bacteria.Firmicutes.Bacilli.Bacillales.Staphylococcaceae.Staphylococcus	4.31471			-
Bacteria.Firmicutes.Bacilli.Bacillales.Thermoactinomycetaceae	2.71069			-
Bacteria.Firmicutes.Bacilli.Bacillales.Thermoactinomycetaceae.PlNAifilum	2.53374			-
Bacteria.Firmicutes.Bacilli.Bacillales.Thermoactinomycetaceae.Shimazuella	0.673036			-
Bacteria.Firmicutes.Bacilli.Bacillales.Thermoactinomycetaceae.Thermoactinomyces	2.22322			-
Bacteria.Firmicutes.Bacilli.Lactobacillales	4.97829			-
Bacteria.Firmicutes.Bacilli.Lactobacillales.Aerococcaceae	3.35085			-
Bacteria.Firmicutes.Bacilli.Lactobacillales.Aerococcaceae.Abiotrophia	2.43213			-
Bacteria.Firmicutes.Bacilli.Lactobacillales.Aerococcaceae.Aerococcus	2.68012			-
Bacteria.Firmicutes.Bacilli.Lactobacillales.Aerococcaceae.Alkalibacterium	1.28799			-
Bacteria.Firmicutes.Bacilli.Lactobacillales.Aerococcaceae.Allofustis	0.279493			-
Bacteria.Firmicutes.Bacilli.Lactobacillales.Aerococcaceae.Alloiococcus	2.51077			-
Bacteria.Firmicutes.Bacilli.Lactobacillales.Carnobacteriaceae.Carnobacterium	2.0618			-
Bacteria.Firmicutes.Bacilli.Lactobacillales.Carnobacteriaceae.Desemzia	1.18858			-
Bacteria.Firmicutes.Bacilli.Lactobacillales.Enterococcaceae.Tetragenococcus	0.594522			-
Bacteria.Firmicutes.Bacilli.Lactobacillales.Enterococcaceae.Vagococcus	2.3676			-
Bacteria.Firmicutes.Bacilli.Lactobacillales.Lactobacillaceae.Pediococcus	1.59741			-
Bacteria.Firmicutes.Bacilli.Lactobacillales.Leuconostocaceae.Leuconostoc	2.32206			-
Bacteria.Firmicutes.Bacilli.Lactobacillales.Leuconostocaceae.Weissella	2.04224			-
Bacteria.Firmicutes.Bacilli.Lactobacillales.Streptococcaceae.Lactococcus	2.76689			-
Bacteria.Firmicutes.Bacilli.Turicibacterales	2.77982			-
Bacteria.Firmicutes.Bacilli.Turicibacterales.Turicibacteraceae	2.77982			-
Bacteria.Firmicutes.Bacilli.Turicibacterales.Turicibacteraceae.Turicibacter	2.77982			-
Bacteria.Firmicutes.Clostridia.Clostridiales.Acidaminobacteraceae	1.99597			-
Bacteria.Firmicutes.Clostridia.Clostridiales.Acidaminobacteraceae.Acidaminobacter	0.652032			-
Bacteria.Firmicutes.Clostridia.Clostridiales.Acidaminobacteraceae.Fusibacter	0.511611			-
Bacteria.Firmicutes.Clostridia.Clostridiales.Acidaminobacteraceae.Guggenheimella	1.96066			-
Bacteria.Firmicutes.Clostridia.Clostridiales.Caldicoprobacteraceae	1.25253			-
Bacteria.Firmicutes.Clostridia.Clostridiales.Caldicoprobacteraceae.Caldicoprobacter	1.25253			-
Bacteria.Firmicutes.Clostridia.Clostridiales.Clostridiaceae	2.74422			-
Bacteria.Firmicutes.Clostridia.Clostridiales.Clostridiaceae.Alkaliphilus	1.77134			-
Bacteria.Firmicutes.Clostridia.Clostridiales.Clostridiaceae.Clostridiisalibacter	0.973836			-
Bacteria.Firmicutes.Clostridia.Clostridiales.Clostridiaceae.Proteiniborus	0.218561			-
Bacteria.Firmicutes.Clostridia.Clostridiales.Clostridiaceae.Proteiniclasticum	2.71522			-
Bacteria.Firmicutes.Clostridia.Clostridiales.Eubacteriaceae	1.4741			-
Bacteria.Firmicutes.Clostridia.Clostridiales.Eubacteriaceae.NAaerofustis	0.785961			-
Bacteria.Firmicutes.Clostridia.Clostridiales.Eubacteriaceae.Garciella	0.797975			-
Bacteria.Firmicutes.Clostridia.Clostridiales.Eubacteriaceae.Pseudoramibacter_Eubacterium	1.24062			-
Bacteria.Firmicutes.Clostridia.Clostridiales.Lachnospiraceae	4.93954			-
Bacteria.Firmicutes.Clostridia.Clostridiales.Lachnospiraceae.Blautia	4.42952			-
Bacteria.Firmicutes.Clostridia.Clostridiales.Lachnospiraceae.Butyrivibrio	2.76252			-
Bacteria.Firmicutes.Clostridia.Clostridiales.Lachnospiraceae.Catonella	2.79138			-
Bacteria.Firmicutes.Clostridia.Clostridiales.Lachnospiraceae.Defluviitalea	1.36454			-
Bacteria.Firmicutes.Clostridia.Clostridiales.Lachnospiraceae.Epulopiscium	2.49508			-
Bacteria.Firmicutes.Clostridia.Clostridiales.Lachnospiraceae.Johnsonella	1.56674			-
Bacteria.Firmicutes.Clostridia.Clostridiales.Lachnospiraceae.LachnoNAaerobaculum	2.76556			-
Bacteria.Firmicutes.Clostridia.Clostridiales.Lachnospiraceae.Lachnospira	3.86067			-
Bacteria.Firmicutes.Clostridia.Clostridiales.Lachnospiraceae.Pseudobutyrivibrio	0.864359			-
Bacteria.Firmicutes.Clostridia.Clostridiales.Lachnospiraceae.Shuttleworthia	1.68686			-
Bacteria.Firmicutes.Clostridia.Clostridiales.Lachnospiraceae.Syntrophococcus	2.1349			-
Bacteria.Firmicutes.Clostridia.Clostridiales.Mogibacteriaceae	2.89002			-
Bacteria.Firmicutes.Clostridia.Clostridiales.Mogibacteriaceae.NAaerovorax	2.39964			-
Bacteria.Firmicutes.Clostridia.Clostridiales.Mogibacteriaceae.Mogibacterium	2.72042			-
Bacteria.Firmicutes.Clostridia.Clostridiales.Peptococcaceae	2.55128			-
Bacteria.Firmicutes.Clostridia.Clostridiales.Peptococcaceae.Desulfosporosinus	0.922914			-
Bacteria.Firmicutes.Clostridia.Clostridiales.Peptococcaceae.Desulfotomaculum	0.315471			-
Bacteria.Firmicutes.Clostridia.Clostridiales.Peptococcaceae.Niigata_25	0.718378			-
Bacteria.Firmicutes.Clostridia.Clostridiales.Peptococcaceae.rc4_4	2.04926			-
Bacteria.Firmicutes.Clostridia.Clostridiales.Peptostreptococcaceae	3.37972			-
Bacteria.Firmicutes.Clostridia.Clostridiales.Peptostreptococcaceae.Filifactor	2.82002			-
Bacteria.Firmicutes.Clostridia.Clostridiales.Peptostreptococcaceae.Peptostreptococcus	3.23969			-
Bacteria.Firmicutes.Clostridia.Clostridiales.Ruminococcaceae.NAaerofilum	0.838308			-
Bacteria.Firmicutes.Clostridia.Clostridiales.Ruminococcaceae.Faecalibacterium	4.39521			-
Bacteria.Firmicutes.Clostridia.Clostridiales.Ruminococcaceae.Gemmiger	3.82016			-
Bacteria.Firmicutes.Clostridia.Clostridiales.Symbiobacteriaceae	2.20598			-
Bacteria.Firmicutes.Clostridia.Clostridiales.Symbiobacteriaceae.Caldinitratiruptor	0			-
Bacteria.Firmicutes.Clostridia.Clostridiales.Symbiobacteriaceae.Symbiobacterium	2.20598			-
Bacteria.Firmicutes.Clostridia.Clostridiales.Syntrophomonadaceae	0			-
Bacteria.Firmicutes.Clostridia.Clostridiales.Syntrophomonadaceae.Syntrophomonas	0			-
Bacteria.Firmicutes.Clostridia.Clostridiales.Tissierellaceae	3.55052			-
Bacteria.Firmicutes.Clostridia.Clostridiales.Tissierellaceae.1_68	2.30321			-
Bacteria.Firmicutes.Clostridia.Clostridiales.Tissierellaceae.NAaerococcus	2.8685			-
Bacteria.Firmicutes.Clostridia.Clostridiales.Tissierellaceae.Finegoldia	2.40687			-
Bacteria.Firmicutes.Clostridia.Clostridiales.Tissierellaceae.Gallicola	1.9698			-
Bacteria.Firmicutes.Clostridia.Clostridiales.Tissierellaceae.GW_34	2.43257			-
Bacteria.Firmicutes.Clostridia.Clostridiales.Tissierellaceae.Helcococcus	2.5752			-
Bacteria.Firmicutes.Clostridia.Clostridiales.Tissierellaceae.Parvimonas	3.10579			-
Bacteria.Firmicutes.Clostridia.Clostridiales.Tissierellaceae.ph2	2.16702			-
Bacteria.Firmicutes.Clostridia.Clostridiales.Tissierellaceae.Sedimentibacter	1.04593			-
Bacteria.Firmicutes.Clostridia.Clostridiales.Tissierellaceae.Tepidimicrobium	1.62444			-
Bacteria.Firmicutes.Clostridia.Clostridiales.Tissierellaceae.Tissierella_Soehngenia	1.99549			-
Bacteria.Firmicutes.Clostridia.Clostridiales.Veillonellaceae	4.43578			-
Bacteria.Firmicutes.Clostridia.Clostridiales.Veillonellaceae.NAaerovibrio	1.3776			-
Bacteria.Firmicutes.Clostridia.Clostridiales.Veillonellaceae.Dialister	3.51359			-
Bacteria.Firmicutes.Clostridia.Clostridiales.Veillonellaceae.Megasphaera	3.33414			-
Bacteria.Firmicutes.Clostridia.Clostridiales.Veillonellaceae.Mitsuokella	1.49908			-
Bacteria.Firmicutes.Clostridia.Clostridiales.Veillonellaceae.Propionispira	0.630577			-
Bacteria.Firmicutes.Clostridia.Clostridiales.Veillonellaceae.Schwartzia	1.92537			-
Bacteria.Firmicutes.Clostridia.Clostridiales.Veillonellaceae.Selenomonas	3.09441			-
Bacteria.Firmicutes.Clostridia.Clostridiales.Veillonellaceae.vadinHB04	0.704466			-
Bacteria.Firmicutes.Clostridia.Clostridiales.Veillonellaceae.Veillonella	4.28286			-
Bacteria.Firmicutes.Erysipelotrichi	3.51552			-
Bacteria.Firmicutes.Erysipelotrichi.Erysipelotrichales	3.51552			-
Bacteria.Firmicutes.Erysipelotrichi.Erysipelotrichales.Erysipelotrichaceae	3.51552			-
Bacteria.Firmicutes.Erysipelotrichi.Erysipelotrichales.Erysipelotrichaceae.Bulleidia	3.16416			-
Bacteria.Firmicutes.Erysipelotrichi.Erysipelotrichales.Erysipelotrichaceae.cc_115	1.47064			-
Bacteria.Firmicutes.Erysipelotrichi.Erysipelotrichales.Erysipelotrichaceae.Coprobacillus	2.55884			-
Bacteria.Firmicutes.Erysipelotrichi.Erysipelotrichales.Erysipelotrichaceae.Erysipelothrix	1.94813			-
Bacteria.Firmicutes.Erysipelotrichi.Erysipelotrichales.Erysipelotrichaceae.Eubacterium	2.90523			-
Bacteria.Firmicutes.Erysipelotrichi.Erysipelotrichales.Erysipelotrichaceae.gut	1.08175			-
Bacteria.Firmicutes.Erysipelotrichi.Erysipelotrichales.Erysipelotrichaceae.HoldemNAia	1.45661			-
Bacteria.Firmicutes.Erysipelotrichi.Erysipelotrichales.Erysipelotrichaceae.L7A_E11	0.741655			-
Bacteria.Firmicutes.Erysipelotrichi.Erysipelotrichales.Erysipelotrichaceae.p_75_a5	2.12913			-
Bacteria.Firmicutes.Erysipelotrichi.Erysipelotrichales.Erysipelotrichaceae.PSB_M_3	0			-
Bacteria.Firmicutes.Erysipelotrichi.Erysipelotrichales.Erysipelotrichaceae.RFN20	0.632145			-
Bacteria.Firmicutes.Erysipelotrichi.Erysipelotrichales.Erysipelotrichaceae.Sharpea	0.963226			-
Bacteria.Fusobacteria	4.22333			-
Bacteria.Fusobacteria.Fusobacteriia	4.22333			-
Bacteria.Fusobacteria.Fusobacteriia.Fusobacteriales	4.22333			-
Bacteria.Fusobacteria.Fusobacteriia.Fusobacteriales.Fusobacteriaceae	4.08459			-
Bacteria.Fusobacteria.Fusobacteriia.Fusobacteriales.Fusobacteriaceae.Fusobacterium	4.08459			-
Bacteria.Fusobacteria.Fusobacteriia.Fusobacteriales.Leptotrichiaceae	3.66021			-
Bacteria.Fusobacteria.Fusobacteriia.Fusobacteriales.Leptotrichiaceae.Leptotrichia	3.66006			-
Bacteria.Fusobacteria.Fusobacteriia.Fusobacteriales.Leptotrichiaceae.Sneathia	0.564258			-
Bacteria.Lentisphaerae	0.762864			-
Bacteria.Lentisphaerae.Lentisphaeria	0.762864			-
Bacteria.Lentisphaerae.Lentisphaeria.Victivallales	0.762864			-
Bacteria.Lentisphaerae.Lentisphaeria.Victivallales.Victivallaceae	0.762864			-
Bacteria.Lentisphaerae.Lentisphaeria.Victivallales.Victivallaceae.Victivallis	0.762864			-
Bacteria.Nitrospirae	0.24439			-
Bacteria.Nitrospirae.Nitrospira	0.24439			-
Bacteria.Nitrospirae.Nitrospira.Nitrospirales	0.24439			-
Bacteria.Nitrospirae.Nitrospira.Nitrospirales.FW	0.144044			-
Bacteria.Nitrospirae.Nitrospira.Nitrospirales.FW.4_29	0.144044			-
Bacteria.Nitrospirae.Nitrospira.Nitrospirales.Nitrospiraceae	0			-
Bacteria.Nitrospirae.Nitrospira.Nitrospirales.Nitrospiraceae.Nitrospira	0			-
Bacteria.Proteobacteria	5.66087			-
Bacteria.Proteobacteria.Alphaproteobacteria	4.96888			-
Bacteria.Proteobacteria.Alphaproteobacteria.Caulobacterales	3.35558			-
Bacteria.Proteobacteria.Alphaproteobacteria.Caulobacterales.Caulobacteraceae	3.35558			-
Bacteria.Proteobacteria.Alphaproteobacteria.Caulobacterales.Caulobacteraceae.Asticcacaulis	1.88101			-
Bacteria.Proteobacteria.Alphaproteobacteria.Caulobacterales.Caulobacteraceae.Brevundimonas	2.78916			-
Bacteria.Proteobacteria.Alphaproteobacteria.Caulobacterales.Caulobacteraceae.Caulobacter	3.07774			-
Bacteria.Proteobacteria.Alphaproteobacteria.Caulobacterales.Caulobacteraceae.MycoplNAa	2.6528			-
Bacteria.Proteobacteria.Alphaproteobacteria.Caulobacterales.Caulobacteraceae.Phenylobacterium	1.57094			-
Bacteria.Proteobacteria.Alphaproteobacteria.Rhizobiales	3.71866			-
Bacteria.Proteobacteria.Alphaproteobacteria.Rhizobiales.Bradyrhizobiaceae	2.65946			-
Bacteria.Proteobacteria.Alphaproteobacteria.Rhizobiales.Bradyrhizobiaceae.Afipia	2.65946			-
Bacteria.Proteobacteria.Alphaproteobacteria.Rhizobiales.Hyphomicrobiaceae	2.42232			-
Bacteria.Proteobacteria.Alphaproteobacteria.Rhizobiales.Hyphomicrobiaceae.Devosia	1.88423			-
Bacteria.Proteobacteria.Alphaproteobacteria.Rhizobiales.Hyphomicrobiaceae.Filomicrobium	1.1164			-
Bacteria.Proteobacteria.Alphaproteobacteria.Rhizobiales.Hyphomicrobiaceae.Hyphomicrobium	2.17906			-
Bacteria.Proteobacteria.Alphaproteobacteria.Rhizobiales.Hyphomicrobiaceae.Parvibaculum	1.04101			-
Bacteria.Proteobacteria.Alphaproteobacteria.Rhizobiales.Hyphomicrobiaceae.Pedomicrobium	0.605162			-
Bacteria.Proteobacteria.Alphaproteobacteria.Rhizobiales.Hyphomicrobiaceae.RhodoplNAes	1.27068			-
Bacteria.Proteobacteria.Alphaproteobacteria.Rhizobiales.Methylobacteriaceae	3.30632			-
Bacteria.Proteobacteria.Alphaproteobacteria.Rhizobiales.Methylobacteriaceae.Methylobacterium	3.30632			-
Bacteria.Proteobacteria.Alphaproteobacteria.Rhizobiales.Phyllobacteriaceae	3.03296			-
Bacteria.Proteobacteria.Alphaproteobacteria.Rhizobiales.Phyllobacteriaceae.Phyllobacterium	3.03296			-
Bacteria.Proteobacteria.Alphaproteobacteria.Rhizobiales.Rhizobiaceae	3.2546			-
Bacteria.Proteobacteria.Alphaproteobacteria.Rhizobiales.Rhizobiaceae.Agrobacterium	3.2546			-
Bacteria.Proteobacteria.Alphaproteobacteria.Rhizobiales.Rhodobiaceae	1.72626			-
Bacteria.Proteobacteria.Alphaproteobacteria.Rhizobiales.Rhodobiaceae.Afifella	1.72626			-
Bacteria.Proteobacteria.Alphaproteobacteria.Rhizobiales.XNAthobacteraceae	2.5025			-
Bacteria.Proteobacteria.Alphaproteobacteria.Rhizobiales.XNAthobacteraceae.XNAthobacter	2.5025			-
Bacteria.Proteobacteria.Alphaproteobacteria.Rhodobacterales	2.8289			-
Bacteria.Proteobacteria.Alphaproteobacteria.Rhodobacterales.Hyphomonadaceae	0			-
Bacteria.Proteobacteria.Alphaproteobacteria.Rhodobacterales.Hyphomonadaceae.Hyphomonas	0			-
Bacteria.Proteobacteria.Alphaproteobacteria.Rhodobacterales.Rhodobacteraceae	2.8289			-
Bacteria.Proteobacteria.Alphaproteobacteria.Rhodobacterales.Rhodobacteraceae.Amaricoccus	2.51652			-
Bacteria.Proteobacteria.Alphaproteobacteria.Rhodobacterales.Rhodobacteraceae.Paracoccus	2.31697			-
Bacteria.Proteobacteria.Alphaproteobacteria.Rhodobacterales.Rhodobacteraceae.Rhodobacter	2.14922			-
Bacteria.Proteobacteria.Alphaproteobacteria.Rhodospirillales	3.39685			-
Bacteria.Proteobacteria.Alphaproteobacteria.Rhodospirillales.Acetobacteraceae	2.16659			-
Bacteria.Proteobacteria.Alphaproteobacteria.Rhodospirillales.Acetobacteraceae.Acetobacter	1.20672			-
Bacteria.Proteobacteria.Alphaproteobacteria.Rhodospirillales.Acetobacteraceae.Craurococcus	0			-
Bacteria.Proteobacteria.Alphaproteobacteria.Rhodospirillales.Acetobacteraceae.Gluconacetobacter	0.393535			-
Bacteria.Proteobacteria.Alphaproteobacteria.Rhodospirillales.Acetobacteraceae.Gluconobacter	1.61868			-
Bacteria.Proteobacteria.Alphaproteobacteria.Rhodospirillales.Acetobacteraceae.Roseococcus	0			-
Bacteria.Proteobacteria.Alphaproteobacteria.Rhodospirillales.Acetobacteraceae.Roseomonas	1.94986			-
Bacteria.Proteobacteria.Alphaproteobacteria.Rhodospirillales.Rhodospirillaceae	3.37051			-
Bacteria.Proteobacteria.Alphaproteobacteria.Rhodospirillales.Rhodospirillaceae.Azospirillum	3.36333			-
Bacteria.Proteobacteria.Alphaproteobacteria.Rhodospirillales.Rhodospirillaceae.Inquilinus	1.41281			-
Bacteria.Proteobacteria.Alphaproteobacteria.Rhodospirillales.Rhodospirillaceae.Novispirillum	1.41429			-
Bacteria.Proteobacteria.Alphaproteobacteria.Rhodospirillales.Rhodospirillaceae.ReyrNAella	2.04398			-
Bacteria.Proteobacteria.Alphaproteobacteria.Rhodospirillales.Rhodospirillaceae.SkermNAella	0.55063			-
Bacteria.Proteobacteria.Alphaproteobacteria.Sphingomonadales	4.92353			-
Bacteria.Proteobacteria.Alphaproteobacteria.Sphingomonadales.Sphingomonadaceae	4.92353			-
Bacteria.Proteobacteria.Alphaproteobacteria.Sphingomonadales.Sphingomonadaceae.Blastomonas	4.01409			-
Bacteria.Proteobacteria.Alphaproteobacteria.Sphingomonadales.Sphingomonadaceae.Kaistobacter	1.9544			-
Bacteria.Proteobacteria.Alphaproteobacteria.Sphingomonadales.Sphingomonadaceae.Novosphingobium	3.17396			-
Bacteria.Proteobacteria.Alphaproteobacteria.Sphingomonadales.Sphingomonadaceae.SNAdaracinobacter	2.1604			-
Bacteria.Proteobacteria.Alphaproteobacteria.Sphingomonadales.Sphingomonadaceae.Sphingobium	3.12625			-
Bacteria.Proteobacteria.Alphaproteobacteria.Sphingomonadales.Sphingomonadaceae.Sphingomonas	4.85252			-
Bacteria.Proteobacteria.Alphaproteobacteria.Sphingomonadales.Sphingomonadaceae.Sphingopyxis	2.35639			-
Bacteria.Proteobacteria.Betaproteobacteria	4.74388			-
Bacteria.Proteobacteria.Betaproteobacteria.Burkholderiales.Alcaligenaceae.Achromobacter	1.45385			-
Bacteria.Proteobacteria.Betaproteobacteria.Burkholderiales.Alcaligenaceae.Alcaligenes	0.719999			-
Bacteria.Proteobacteria.Betaproteobacteria.Burkholderiales.Alcaligenaceae.Bordetella	1.62718			-
Bacteria.Proteobacteria.Betaproteobacteria.Burkholderiales.Alcaligenaceae.Denitrobacter	0.806504			-
Bacteria.Proteobacteria.Betaproteobacteria.Burkholderiales.Alcaligenaceae.Kerstersia	0.99839			-
Bacteria.Proteobacteria.Betaproteobacteria.Burkholderiales.Alcaligenaceae.Oligella	1.98949			-
Bacteria.Proteobacteria.Betaproteobacteria.Burkholderiales.Burkholderiaceae	3.97444			-
Bacteria.Proteobacteria.Betaproteobacteria.Burkholderiales.Burkholderiaceae.Burkholderia	3.96792			-
Bacteria.Proteobacteria.Betaproteobacteria.Burkholderiales.Burkholderiaceae.Lautropia	2.58359			-
Bacteria.Proteobacteria.Betaproteobacteria.Burkholderiales.Comamonadaceae	3.95515			-
Bacteria.Proteobacteria.Betaproteobacteria.Burkholderiales.Comamonadaceae.Acidovorax	3.12273			-
Bacteria.Proteobacteria.Betaproteobacteria.Burkholderiales.Comamonadaceae.Aquabacterium	3.74314			-
Bacteria.Proteobacteria.Betaproteobacteria.Burkholderiales.Comamonadaceae.Comamonas	3.20233			-
Bacteria.Proteobacteria.Betaproteobacteria.Burkholderiales.Comamonadaceae.Curvibacter	1.48796			-
Bacteria.Proteobacteria.Betaproteobacteria.Burkholderiales.Comamonadaceae.Delftia	2.41926			-
Bacteria.Proteobacteria.Betaproteobacteria.Burkholderiales.Comamonadaceae.Hydrogenophaga	1.64924			-
Bacteria.Proteobacteria.Betaproteobacteria.Burkholderiales.Comamonadaceae.Leptothrix	2.54063			-
Bacteria.Proteobacteria.Betaproteobacteria.Burkholderiales.Comamonadaceae.Limnobacter	0.697037			-
Bacteria.Proteobacteria.Betaproteobacteria.Burkholderiales.Comamonadaceae.LimnohabitNAs	0.421357			-
Bacteria.Proteobacteria.Betaproteobacteria.Burkholderiales.Comamonadaceae.Paucibacter	0.755172			-
Bacteria.Proteobacteria.Betaproteobacteria.Burkholderiales.Comamonadaceae.Rhodoferax	1.95046			-
Bacteria.Proteobacteria.Betaproteobacteria.Burkholderiales.Comamonadaceae.Schlegelella	1.84223			-
Bacteria.Proteobacteria.Betaproteobacteria.Burkholderiales.Comamonadaceae.Sphaerotilus	1.78169			-
Bacteria.Proteobacteria.Betaproteobacteria.Burkholderiales.Comamonadaceae.Variovorax	2.92884			-
Bacteria.Proteobacteria.Betaproteobacteria.Burkholderiales.Oxalobacteraceae.Cupriavidus	0.825488			-
Bacteria.Proteobacteria.Betaproteobacteria.Burkholderiales.Oxalobacteraceae.Herbaspirillum	3.90583			-
Bacteria.Proteobacteria.Betaproteobacteria.Burkholderiales.Oxalobacteraceae.JNAthinobacterium	2.60162			-
Bacteria.Proteobacteria.Betaproteobacteria.Burkholderiales.Oxalobacteraceae.Polynucleobacter	0.439196			-
Bacteria.Proteobacteria.Betaproteobacteria.Burkholderiales.Oxalobacteraceae.Ralstonia	3.60427			-
Bacteria.Proteobacteria.Betaproteobacteria.Hydrogenophilales	1.16567			-
Bacteria.Proteobacteria.Betaproteobacteria.Hydrogenophilales.Hydrogenophilaceae	1.16567			-
Bacteria.Proteobacteria.Betaproteobacteria.Hydrogenophilales.Hydrogenophilaceae.Thiobacillus	1.16567			-
Bacteria.Proteobacteria.Betaproteobacteria.Methylophilales	1.25559			-
Bacteria.Proteobacteria.Betaproteobacteria.Methylophilales.Methylophilaceae	1.25559			-
Bacteria.Proteobacteria.Betaproteobacteria.Methylophilales.Methylophilaceae.Methylotenera	1.25559			-
Bacteria.Proteobacteria.Betaproteobacteria.Neisseriales	4.51925			-
Bacteria.Proteobacteria.Betaproteobacteria.Neisseriales.Neisseriaceae	4.51925			-
Bacteria.Proteobacteria.Betaproteobacteria.Neisseriales.Neisseriaceae.Eikenella	2.52152			-
Bacteria.Proteobacteria.Betaproteobacteria.Neisseriales.Neisseriaceae.Elbe	0.75756			-
Bacteria.Proteobacteria.Betaproteobacteria.Neisseriales.Neisseriaceae.GulbenkiNAia	1.48897			-
Bacteria.Proteobacteria.Betaproteobacteria.Neisseriales.Neisseriaceae.Iodobacter	0.304809			-
Bacteria.Proteobacteria.Betaproteobacteria.Neisseriales.Neisseriaceae.Kingella	2.7281			-
Bacteria.Proteobacteria.Betaproteobacteria.Neisseriales.Neisseriaceae.Microvirgula	0.677314			-
Bacteria.Proteobacteria.Betaproteobacteria.Neisseriales.Neisseriaceae.Neisseria	4.507			-
Bacteria.Proteobacteria.Betaproteobacteria.Neisseriales.Neisseriaceae.Vitreoscilla	1.18089			-
Bacteria.Proteobacteria.Betaproteobacteria.Nitrosomonadales	0			-
Bacteria.Proteobacteria.Betaproteobacteria.Nitrosomonadales.Nitrosomonadaceae	0			-
Bacteria.Proteobacteria.Betaproteobacteria.Nitrosomonadales.Nitrosomonadaceae.Nitrosomonas	0			-
Bacteria.Proteobacteria.Betaproteobacteria.Rhodocyclales	2.8943			-
Bacteria.Proteobacteria.Betaproteobacteria.Rhodocyclales.Rhodocyclaceae	2.8943			-
Bacteria.Proteobacteria.Betaproteobacteria.Rhodocyclales.Rhodocyclaceae.Azospira	1.33506			-
Bacteria.Proteobacteria.Betaproteobacteria.Rhodocyclales.Rhodocyclaceae.Dechloromonas	2.10239			-
Bacteria.Proteobacteria.Betaproteobacteria.Rhodocyclales.Rhodocyclaceae.Methyloversatilis	2.67315			-
Bacteria.Proteobacteria.Betaproteobacteria.Rhodocyclales.Rhodocyclaceae.Propionivibrio	1.07236			-
Bacteria.Proteobacteria.Betaproteobacteria.Rhodocyclales.Rhodocyclaceae.Sulfuritalea	0			-
Bacteria.Proteobacteria.Betaproteobacteria.Rhodocyclales.Rhodocyclaceae.Uliginosibacterium	0			-
Bacteria.Proteobacteria.Deltaproteobacteria.Bdellovibrionales	2.76115			-
Bacteria.Proteobacteria.Deltaproteobacteria.Bdellovibrionales.Bacteriovoracaceae	2.04418			-
Bacteria.Proteobacteria.Deltaproteobacteria.Bdellovibrionales.Bacteriovoracaceae.Peredibacter	2.04418			-
Bacteria.Proteobacteria.Deltaproteobacteria.Bdellovibrionales.Bdellovibrionaceae	2.66863			-
Bacteria.Proteobacteria.Deltaproteobacteria.Bdellovibrionales.Bdellovibrionaceae.Bdellovibrio	2.66863			-
Bacteria.Proteobacteria.Deltaproteobacteria.Desulfobacterales	1.73198			-
Bacteria.Proteobacteria.Deltaproteobacteria.Desulfobacterales.Desulfobacteraceae	0.696162			-
Bacteria.Proteobacteria.Deltaproteobacteria.Desulfobacterales.Desulfobacteraceae.Desulfococcus	0.696162			-
Bacteria.Proteobacteria.Deltaproteobacteria.Desulfobacterales.Desulfobulbaceae	1.73198			-
Bacteria.Proteobacteria.Deltaproteobacteria.Desulfobacterales.Desulfobulbaceae.Desulfobulbus	1.73198			-
Bacteria.Proteobacteria.Deltaproteobacteria.Desulfovibrionales.Desulfomicrobiaceae	1.49833			-
Bacteria.Proteobacteria.Deltaproteobacteria.Desulfovibrionales.Desulfomicrobiaceae.Desulfomicrobium	1.49833			-
Bacteria.Proteobacteria.Deltaproteobacteria.Myxococcales	1.64447			-
Bacteria.Proteobacteria.Deltaproteobacteria.Myxococcales.Cystobacteraceae	0.994487			-
Bacteria.Proteobacteria.Deltaproteobacteria.Myxococcales.Cystobacteraceae.Cystobacter	0.994487			-
Bacteria.Proteobacteria.Deltaproteobacteria.Myxococcales.NNAnocystaceae	1.53439			-
Bacteria.Proteobacteria.Deltaproteobacteria.Myxococcales.NNAnocystaceae.Plesiocystis	1.53439			-
Bacteria.Proteobacteria.Deltaproteobacteria.Myxococcales.PolyNAgiaceae	0.882255			-
Bacteria.Proteobacteria.Deltaproteobacteria.Myxococcales.PolyNAgiaceae.SorNAgium	0.882255			-
Bacteria.Proteobacteria.Epsilonproteobacteria	4.30161			-
Bacteria.Proteobacteria.Epsilonproteobacteria.Campylobacterales	4.30161			-
Bacteria.Proteobacteria.Epsilonproteobacteria.Campylobacterales.Campylobacteraceae	3.45052			-
Bacteria.Proteobacteria.Epsilonproteobacteria.Campylobacterales.Campylobacteraceae.Arcobacter	2.34614			-
Bacteria.Proteobacteria.Epsilonproteobacteria.Campylobacterales.Campylobacteraceae.Campylobacter	3.41495			-
Bacteria.Proteobacteria.Epsilonproteobacteria.Campylobacterales.Campylobacteraceae.Sulfurospirillum	0			-
Bacteria.Proteobacteria.Epsilonproteobacteria.Campylobacterales.Helicobacteraceae	4.23565			-
Bacteria.Proteobacteria.Epsilonproteobacteria.Campylobacterales.Helicobacteraceae.Helicobacter	4.23564			-
Bacteria.Proteobacteria.Epsilonproteobacteria.Campylobacterales.Helicobacteraceae.Wolinella	1.17076			-
Bacteria.Proteobacteria.Gammaproteobacteria	5.49564			-
Bacteria.Proteobacteria.Gammaproteobacteria.Aeromonadales	3.13042			-
Bacteria.Proteobacteria.Gammaproteobacteria.Aeromonadales.Aeromonadaceae	3.11921			-
Bacteria.Proteobacteria.Gammaproteobacteria.Aeromonadales.Aeromonadaceae.OceNAisphaera	3.11803			-
Bacteria.Proteobacteria.Gammaproteobacteria.Aeromonadales.Aeromonadaceae.Tolumonas	0.551922			-
Bacteria.Proteobacteria.Gammaproteobacteria.Aeromonadales.Succinivibrionaceae	1.54875			-
Bacteria.Proteobacteria.Gammaproteobacteria.Aeromonadales.Succinivibrionaceae.Ruminobacter	1.29475			-
Bacteria.Proteobacteria.Gammaproteobacteria.Aeromonadales.Succinivibrionaceae.Succinivibrio	1.19498			-
Bacteria.Proteobacteria.Gammaproteobacteria.Alteromonadales.Alteromonadaceae	2.63782			-
Bacteria.Proteobacteria.Gammaproteobacteria.Alteromonadales.Alteromonadaceae.Cellvibrio	2.63782			-
Bacteria.Proteobacteria.Gammaproteobacteria.Alteromonadales.Chromatiaceae	1.74016			-
Bacteria.Proteobacteria.Gammaproteobacteria.Alteromonadales.Chromatiaceae.AlishewNAella	0.330074			-
Bacteria.Proteobacteria.Gammaproteobacteria.Alteromonadales.Chromatiaceae.Rheinheimera	1.72293			-
Bacteria.Proteobacteria.Gammaproteobacteria.Alteromonadales.HTCC2188	2.10316			-
Bacteria.Proteobacteria.Gammaproteobacteria.Alteromonadales.HTCC2188.HTCC	2.10316			-
Bacteria.Proteobacteria.Gammaproteobacteria.Alteromonadales.Idiomarinaceae	1.87111			-
Bacteria.Proteobacteria.Gammaproteobacteria.Alteromonadales.Idiomarinaceae.Pseudidiomarina	1.87111			-
Bacteria.Proteobacteria.Gammaproteobacteria.Alteromonadales.ShewNAellaceae	2.34612			-
Bacteria.Proteobacteria.Gammaproteobacteria.Alteromonadales.ShewNAellaceae.ShewNAella	2.34612			-
Bacteria.Proteobacteria.Gammaproteobacteria.Cardiobacteriales	1.59978			-
Bacteria.Proteobacteria.Gammaproteobacteria.Cardiobacteriales.Cardiobacteriaceae	1.59978			-
Bacteria.Proteobacteria.Gammaproteobacteria.Cardiobacteriales.Cardiobacteriaceae.Cardiobacterium	1.59978			-
Bacteria.Proteobacteria.Gammaproteobacteria.Enterobacteriales	5.17939			-
Bacteria.Proteobacteria.Gammaproteobacteria.Enterobacteriales.Enterobacteriaceae	5.17939			-
Bacteria.Proteobacteria.Gammaproteobacteria.Enterobacteriales.Enterobacteriaceae.Erwinia	3.68309			-
Bacteria.Proteobacteria.Gammaproteobacteria.Enterobacteriales.Enterobacteriaceae.Escherichia	4.76066			-
Bacteria.Proteobacteria.Gammaproteobacteria.Enterobacteriales.Enterobacteriaceae.Klebsiella	4.71445			-
Bacteria.Proteobacteria.Gammaproteobacteria.Enterobacteriales.Enterobacteriaceae.MorgNAella	1.9751			-
Bacteria.Proteobacteria.Gammaproteobacteria.Enterobacteriales.Enterobacteriaceae.Plesiomonas	2.7488			-
Bacteria.Proteobacteria.Gammaproteobacteria.Enterobacteriales.Enterobacteriaceae.Rahnella	4.69216			-
Bacteria.Proteobacteria.Gammaproteobacteria.Enterobacteriales.Enterobacteriaceae.Serratia	4.65545			-
Bacteria.Proteobacteria.Gammaproteobacteria.Legionellales	1.78285			-
Bacteria.Proteobacteria.Gammaproteobacteria.Legionellales.Coxiellaceae	1.76693			-
Bacteria.Proteobacteria.Gammaproteobacteria.Legionellales.Coxiellaceae.Aquicella	1.76693			-
Bacteria.Proteobacteria.Gammaproteobacteria.Legionellales.Legionellaceae	0.793174			-
Bacteria.Proteobacteria.Gammaproteobacteria.Legionellales.Legionellaceae.Legionella	0.793174			-
Bacteria.Proteobacteria.Gammaproteobacteria.Methylococcales	0.361661			-
Bacteria.Proteobacteria.Gammaproteobacteria.Methylococcales.Crenotrichaceae	0.361661			-
Bacteria.Proteobacteria.Gammaproteobacteria.Methylococcales.Crenotrichaceae.Crenothrix	0.361661			-
Bacteria.Proteobacteria.Gammaproteobacteria.OceNAospirillales	2.75393			-
Bacteria.Proteobacteria.Gammaproteobacteria.OceNAospirillales.AlcNAivoracaceae	0.425691			-
Bacteria.Proteobacteria.Gammaproteobacteria.OceNAospirillales.AlcNAivoracaceae.AlcNAivorax	0.425691			-
Bacteria.Proteobacteria.Gammaproteobacteria.OceNAospirillales.Halomonadaceae	2.75393			-
Bacteria.Proteobacteria.Gammaproteobacteria.OceNAospirillales.Halomonadaceae.CNAdidatus_Portiera	1.06122			-
Bacteria.Proteobacteria.Gammaproteobacteria.OceNAospirillales.Halomonadaceae.Halomonas	2.74503			-
Bacteria.Proteobacteria.Gammaproteobacteria.OceNAospirillales.OceNAospirillaceae	0.4297			-
Bacteria.Proteobacteria.Gammaproteobacteria.OceNAospirillales.OceNAospirillaceae.Oleibacter	0.4297			-
Bacteria.Proteobacteria.Gammaproteobacteria.Pasteurellales	4.54657			-
Bacteria.Proteobacteria.Gammaproteobacteria.Pasteurellales.Pasteurellaceae	4.54657			-
Bacteria.Proteobacteria.Gammaproteobacteria.Pasteurellales.Pasteurellaceae.Actinobacillus	3.99756			-
Bacteria.Proteobacteria.Gammaproteobacteria.Pasteurellales.Pasteurellaceae.Aggregatibacter	3.55911			-
Bacteria.Proteobacteria.Gammaproteobacteria.Pasteurellales.Pasteurellaceae.Haemophilus	4.33506			-
Bacteria.Proteobacteria.Gammaproteobacteria.Pasteurellales.Pasteurellaceae.Histophilus	0.642953			-
Bacteria.Proteobacteria.Gammaproteobacteria.Pasteurellales.Pasteurellaceae.Pasteurella	0.635942			-
Bacteria.Proteobacteria.Gammaproteobacteria.Pseudomonadales	5.06626			-
Bacteria.Proteobacteria.Gammaproteobacteria.Pseudomonadales.Moraxellaceae	4.80447			-
Bacteria.Proteobacteria.Gammaproteobacteria.Pseudomonadales.Moraxellaceae.Acinetobacter	4.74415			-
Bacteria.Proteobacteria.Gammaproteobacteria.Pseudomonadales.Moraxellaceae.AlkNAindiges	1.74238			-
Bacteria.Proteobacteria.Gammaproteobacteria.Pseudomonadales.Moraxellaceae.Enhydrobacter	3.93009			-
Bacteria.Proteobacteria.Gammaproteobacteria.Pseudomonadales.Moraxellaceae.Moraxella	3.60022			-
Bacteria.Proteobacteria.Gammaproteobacteria.Pseudomonadales.Moraxellaceae.Perlucidibaca	1.18135			-
Bacteria.Proteobacteria.Gammaproteobacteria.Pseudomonadales.Moraxellaceae.Psychrobacter	3.70737			-
Bacteria.Proteobacteria.Gammaproteobacteria.Pseudomonadales.Pseudomonadaceae	4.7221			-
Bacteria.Proteobacteria.Gammaproteobacteria.Pseudomonadales.Pseudomonadaceae.Pseudomonas	4.7221			-
Bacteria.Proteobacteria.Gammaproteobacteria.Thiotrichales	0.163575			-
Bacteria.Proteobacteria.Gammaproteobacteria.Thiotrichales.Piscirickettsiaceae	0.163575			-
Bacteria.Proteobacteria.Gammaproteobacteria.Thiotrichales.Piscirickettsiaceae.Methylophaga	0.163575			-
Bacteria.Proteobacteria.Gammaproteobacteria.Thiotrichales.Piscirickettsiaceae.Thioalkalimicrobium	0			-
Bacteria.Proteobacteria.Gammaproteobacteria.Thiotrichales.Thiotrichaceae	0			-
Bacteria.Proteobacteria.Gammaproteobacteria.Thiotrichales.Thiotrichaceae.Beggiatoa	0			-
Bacteria.Proteobacteria.Gammaproteobacteria.Vibrionales	2.89581			-
Bacteria.Proteobacteria.Gammaproteobacteria.Vibrionales.Pseudoalteromonadaceae	2.79171			-
Bacteria.Proteobacteria.Gammaproteobacteria.Vibrionales.Pseudoalteromonadaceae.Pseudoalteromonas	2.79171			-
Bacteria.Proteobacteria.Gammaproteobacteria.Vibrionales.Vibrionaceae	2.55233			-
Bacteria.Proteobacteria.Gammaproteobacteria.Vibrionales.Vibrionaceae.Vibrio	2.55233			-
Bacteria.Proteobacteria.Gammaproteobacteria.XNAthomonadales	3.9238			-
Bacteria.Proteobacteria.Gammaproteobacteria.XNAthomonadales.Sinobacteraceae	2.64723			-
Bacteria.Proteobacteria.Gammaproteobacteria.XNAthomonadales.Sinobacteraceae.AlkNAibacter	0.423751			-
Bacteria.Proteobacteria.Gammaproteobacteria.XNAthomonadales.Sinobacteraceae.Nevskia	1.57978			-
Bacteria.Proteobacteria.Gammaproteobacteria.XNAthomonadales.Sinobacteraceae.Solimonas	0			-
Bacteria.Proteobacteria.Gammaproteobacteria.XNAthomonadales.Sinobacteraceae.Steroidobacter	2.6073			-
Bacteria.Proteobacteria.Gammaproteobacteria.XNAthomonadales.XNAthomonadaceae	3.90019			-
Bacteria.Proteobacteria.Gammaproteobacteria.XNAthomonadales.XNAthomonadaceae.Aquimonas	0.0352842			-
Bacteria.Proteobacteria.Gammaproteobacteria.XNAthomonadales.XNAthomonadaceae.Dokdonella	1.74112			-
Bacteria.Proteobacteria.Gammaproteobacteria.XNAthomonadales.XNAthomonadaceae.Dyella	1.39519			-
Bacteria.Proteobacteria.Gammaproteobacteria.XNAthomonadales.XNAthomonadaceae.Ignatzschineria	0.784395			-
Bacteria.Proteobacteria.Gammaproteobacteria.XNAthomonadales.XNAthomonadaceae.Luteimonas	2.83653			-
Bacteria.Proteobacteria.Gammaproteobacteria.XNAthomonadales.XNAthomonadaceae.Lysobacter	0.881627			-
Bacteria.Proteobacteria.Gammaproteobacteria.XNAthomonadales.XNAthomonadaceae.PseudoxNAthomonas	2.43385			-
Bacteria.Proteobacteria.Gammaproteobacteria.XNAthomonadales.XNAthomonadaceae.RhodNAobacter	1.43181			-
Bacteria.Proteobacteria.Gammaproteobacteria.XNAthomonadales.XNAthomonadaceae.SilNAimonas	0			-
Bacteria.Proteobacteria.Gammaproteobacteria.XNAthomonadales.XNAthomonadaceae.Stenotrophomonas	3.83826			-
Bacteria.Spirochaetes	3.15864			-
Bacteria.Spirochaetes.Leptospirae	0			-
Bacteria.Spirochaetes.Leptospirae.Leptospirales	0			-
Bacteria.Spirochaetes.Leptospirae.Leptospirales.Leptospiraceae	0			-
Bacteria.Spirochaetes.Leptospirae.Leptospirales.Leptospiraceae.Turneriella	0			-
Bacteria.Spirochaetes.Spirochaetes	3.15864			-
Bacteria.Spirochaetes.Spirochaetes.Spirochaetales	3.15864			-
Bacteria.Spirochaetes.Spirochaetes.Spirochaetales.Spirochaetaceae	3.15864			-
Bacteria.Spirochaetes.Spirochaetes.Spirochaetales.Spirochaetaceae.Treponema	3.15864			-
Bacteria.Synergistetes	1.98988			-
Bacteria.Synergistetes.Synergistia	1.98988			-
Bacteria.Synergistetes.Synergistia.Synergistales	1.98988			-
Bacteria.Synergistetes.Synergistia.Synergistales.Dethiosulfovibrionaceae	1.98722			-
Bacteria.Synergistetes.Synergistia.Synergistales.Dethiosulfovibrionaceae.Pyramidobacter	1.08269			-
Bacteria.Synergistetes.Synergistia.Synergistales.Dethiosulfovibrionaceae.TG5	1.92943			-
Bacteria.Synergistetes.Synergistia.Synergistales.Synergistaceae	0.735035			-
Bacteria.Synergistetes.Synergistia.Synergistales.Synergistaceae.CNAdidatus_Tammella	0.735035			-
Bacteria.Synergistetes.Synergistia.Synergistales.Synergistaceae.Synergistes	0			-
Bacteria.Tenericutes	2.90178			-
Bacteria.Tenericutes.Mollicutes	2.90178			-
Bacteria.Tenericutes.Mollicutes.Acholeplasmatales	2.74622			-
Bacteria.Tenericutes.Mollicutes.Acholeplasmatales.Acholeplasmataceae	2.74622			-
Bacteria.Tenericutes.Mollicutes.Acholeplasmatales.Acholeplasmataceae.Acholeplasma	2.74622			-
Bacteria.Tenericutes.Mollicutes.NAaeroplasmatales	1.87185			-
Bacteria.Tenericutes.Mollicutes.NAaeroplasmatales.NAaeroplasmataceae	1.87185			-
Bacteria.Tenericutes.Mollicutes.NAaeroplasmatales.NAaeroplasmataceae.NAaeroplasma	1.87185			-
Bacteria.Tenericutes.Mollicutes.Mycoplasmatales	2.53277			-
Bacteria.Tenericutes.Mollicutes.Mycoplasmatales.Mycoplasmataceae	2.53277			-
Bacteria.Tenericutes.Mollicutes.Mycoplasmatales.Mycoplasmataceae.Mycoplasma	2.53277			-
Bacteria.Thermi	4.90568			-
Bacteria.Thermi.Deinococci	4.90568			-
Bacteria.Thermi.Deinococci.Deinococcales	3.63071			-
Bacteria.Thermi.Deinococci.Deinococcales.Deinococcaceae	3.62181			-
Bacteria.Thermi.Deinococci.Deinococcales.Deinococcaceae.Deinococcus	3.62181			-
Bacteria.Thermi.Deinococci.Deinococcales.Trueperaceae	2.50311			-
Bacteria.Thermi.Deinococci.Deinococcales.Trueperaceae.B_42	1.70509			-
Bacteria.Thermi.Deinococci.Deinococcales.Trueperaceae.Truepera	2.47378			-
Bacteria.Thermi.Deinococci.Thermales	4.89816			-
Bacteria.Thermi.Deinococci.Thermales.Thermaceae	4.89816			-
Bacteria.Thermi.Deinococci.Thermales.Thermaceae.Meiothermus	2.86414			-
Bacteria.Thermi.Deinococci.Thermales.Thermaceae.Thermus	4.89413			-
Bacteria.Verrucomicrobia.Opitutae	0.631676			-
Bacteria.Verrucomicrobia.Opitutae.Opitutales	0.631676			-
Bacteria.Verrucomicrobia.Opitutae.Opitutales.Opitutaceae	0.631676			-
Bacteria.Verrucomicrobia.Opitutae.Opitutales.Opitutaceae.Opitutus	0.631676			-
Bacteria.Verrucomicrobia.Spartobacteria	0.746966			-
Bacteria.Verrucomicrobia.Spartobacteria.Chthoniobacterales	0.746966			-
Bacteria.Verrucomicrobia.Spartobacteria.Chthoniobacterales.Chthoniobacteraceae	0.746966			-
Bacteria.Verrucomicrobia.Spartobacteria.Chthoniobacterales.Chthoniobacteraceae.CNAdidatus_Xiphinematobacter	0.746966			-
Bacteria.Verrucomicrobia.Spartobacteria.Chthoniobacterales.Chthoniobacteraceae.heteroC45_4W	0.515548			-
Bacteria.Verrucomicrobia.Verrucomicrobiae.Verrucomicrobiales.Verrucomicrobiaceae.Luteolibacter	0.156745			-
Bacteria.Verrucomicrobia.Verrucomicrobiae.Verrucomicrobiales.Verrucomicrobiaceae.Prosthecobacter	1.35011			-
Bacteria.WWE1	0.296168			-
Bacteria.WWE1.Cloacamonae	0.296168			-
Bacteria.WWE1.Cloacamonae.Cloacamonales	0.296168			-
Bacteria.WWE1.Cloacamonae.Cloacamonales.Cloacamonaceae	0.296168			-
Bacteria.WWE1.Cloacamonae.Cloacamonales.Cloacamonaceae.CNAdidatus_Cloacamonas	0.296168			-

## Sheet: Supplementary Table 5
Supplementary Table 5 LEfSe results between NC and NS groups	2	3	4	5
Bacteria.Firmicutes.Bacilli.Lactobacillales	5.37253	NC	4.97478	1.48e-05	43
Bacteria.Firmicutes.Bacilli	5.427	NC	4.94594	0.000101561	27
Bacteria.Firmicutes.Bacilli.Lactobacillales.Streptococcaceae.Streptococcus	5.12035	NC	4.74441	6.22e-05	74
Bacteria.Firmicutes.Bacilli.Lactobacillales.Streptococcaceae	5.12035	NC	4.74202	6.22e-05	60
Bacteria.Proteobacteria.Gammaproteobacteria.Pseudomonadales	4.98855	NS	4.67824	6.94e-06	59
Bacteria.Proteobacteria.Alphaproteobacteria	4.96888	NS	4.66505	8.64e-06	43
Bacteria.Proteobacteria.Alphaproteobacteria.Sphingomonadales.Sphingomonadaceae	4.92353	NS	4.61967	3.07e-05	78
Bacteria.Proteobacteria.Alphaproteobacteria.Sphingomonadales	4.92353	NS	4.61967	3.07e-05	60
Bacteria.Proteobacteria.Alphaproteobacteria.Sphingomonadales.Sphingomonadaceae.Sphingomonas	4.85252	NS	4.55286	4.17e-05	91
Bacteria.Firmicutes.Bacilli.Lactobacillales.Carnobacteriaceae.Granulicatella	4.88614	NC	4.5122	3.51e-05	76
Bacteria.Firmicutes.Bacilli.Lactobacillales.Carnobacteriaceae	4.88656	NC	4.51008	0.000550362	61
Bacteria.Proteobacteria.Gammaproteobacteria.Pasteurellales.Pasteurellaceae	4.83452	NC	4.42304	0.00532751	74
Bacteria.Proteobacteria.Gammaproteobacteria.Pasteurellales	4.83452	NC	4.42304	0.00532751	58
Bacteria.Proteobacteria.Gammaproteobacteria.Enterobacteriales.Enterobacteriaceae.Rahnella	4.69216	NS	4.40431	0.0420548	89
Bacteria.Firmicutes.Clostridia.Clostridiales.Ruminococcaceae.Ruminococcus	4.70247	NS	4.40355	0.00177249	73
Bacteria.Proteobacteria.Gammaproteobacteria.Pseudomonadales.Moraxellaceae	4.70601	NS	4.39219	2.03e-05	73
Bacteria.Proteobacteria.Gammaproteobacteria.Enterobacteriales.Enterobacteriaceae.Serratia	4.65545	NS	4.3705	0.0420548	89
Bacteria.Proteobacteria.Gammaproteobacteria.Pseudomonadales.Pseudomonadaceae.Pseudomonas	4.6682	NS	4.36178	3.55e-05	88
Bacteria.Proteobacteria.Gammaproteobacteria.Pseudomonadales.Pseudomonadaceae	4.6682	NS	4.36169	3.55e-05	76
Bacteria.Fusobacteria.Fusobacteriia.Fusobacteriales	4.69382	NC	4.31328	0.00364222	51
Bacteria.Fusobacteria.Fusobacteriia	4.69382	NC	4.31328	0.00364222	35
Bacteria.Fusobacteria	4.69382	NC	4.31328	0.00364222	21
Bacteria.Fusobacteria.Fusobacteriia.Fusobacteriales.Fusobacteriaceae.Fusobacterium	4.61989	NC	4.24497	0.00486958	82
Bacteria.Fusobacteria.Fusobacteriia.Fusobacteriales.Fusobacteriaceae	4.61989	NC	4.24497	0.00486958	68
Bacteria.Proteobacteria.Gammaproteobacteria.Pseudomonadales.Moraxellaceae.Acinetobacter	4.52129	NS	4.20967	2.77e-05	87
Bacteria.Firmicutes.Clostridia.Clostridiales.Lachnospiraceae.Oribacterium	4.50383	NC	4.20472	6.76e-07	73
Bacteria.Proteobacteria.Betaproteobacteria.Burkholderiales	4.5155	NS	4.20004	6.94e-06	58
Bacteria.Proteobacteria.Gammaproteobacteria.Pasteurellales.Pasteurellaceae.Haemophilus	4.6505	NC	4.19755	0.0113671	86
Bacteria.Firmicutes.Clostridia.Clostridiales.Lachnospiraceae.Roseburia	4.4401	NS	4.1443	0.00186999	70
Bacteria.Firmicutes.Clostridia.Clostridiales.Lachnospiraceae.Blautia	4.42952	NS	4.13261	0.034264	68
Bacteria.Actinobacteria.Actinobacteria.Actinomycetales.Micrococcaceae.Rothia	4.62376	NC	4.11444	0.000719607	76
Bacteria.Firmicutes.Clostridia.Clostridiales.Ruminococcaceae.Faecalibacterium	4.39521	NS	4.10234	0.0297431	77
Bacteria.Actinobacteria.Actinobacteria.Actinomycetales.Micrococcaceae	4.62444	NC	4.07119	0.00996179	69
Bacteria.Firmicutes.Clostridia.Clostridiales.Veillonellaceae.Selenomonas	4.34748	NC	4.05961	0.00149487	72
Bacteria.Proteobacteria.Gammaproteobacteria.Enterobacteriales.Enterobacteriaceae.Klebsiella	4.32972	NS	4.04471	0.00215456	91
Bacteria.Proteobacteria.Betaproteobacteria	4.71405	NS	4.03928	0.0100063	42
Bacteria.Bacteroidetes.Bacteroidia.Bacteroidales.Bacteroidaceae	4.3604	NS	4.03531	0.00390265	63
Bacteria.Firmicutes.Bacilli.Bacillales.Staphylococcaceae	4.3249	NS	4.01808	0.000519776	56
Bacteria.Firmicutes.Bacilli.Bacillales	4.63885	NS	4.01122	0.000747034	38
Bacteria.Firmicutes.Bacilli.Bacillales.Staphylococcaceae.Staphylococcus	4.31471	NS	4.00768	0.00165267	71
Bacteria.Firmicutes.Clostridia.Clostridiales.Lachnospiraceae.Coprococcus	4.27267	NS	3.9724	0.00392258	72
Bacteria.Bacteroidetes.Sphingobacteriia.Sphingobacteriales.Sphingobacteriaceae	4.27773	NS	3.96259	0.048713	78
Bacteria.Bacteroidetes.Sphingobacteriia.Sphingobacteriales	4.27773	NS	3.96259	0.048713	58
Bacteria.Bacteroidetes.Sphingobacteriia	4.27773	NS	3.96259	0.048713	39
Bacteria.Firmicutes.Clostridia.Clostridiales.Veillonellaceae.Veillonella	4.42849	NC	3.89779	0.0222846	72
Bacteria.Actinobacteria.Actinobacteria.Actinomycetales.Corynebacteriaceae.Corynebacterium	4.18135	NS	3.84214	0.000602905	89
Bacteria.Actinobacteria.Actinobacteria.Actinomycetales.Corynebacteriaceae	4.18135	NS	3.84214	0.000602905	73
Bacteria.Firmicutes.Bacilli.Bacillales.Bacillaceae.Bacillus	4.11393	NC	3.83752	0.0222556	59
Bacteria.Proteobacteria.Betaproteobacteria.Burkholderiales.Oxalobacteraceae	4.10916	NS	3.78018	0.00422735	75
Bacteria.Firmicutes.Bacilli.Bacillales.Bacillaceae	4.30457	NS	3.68221	0.0106697	50
Bacteria.Proteobacteria.Alphaproteobacteria.Sphingomonadales.Sphingomonadaceae.Blastomonas	4.01409	NS	3.68111	0.0420548	90
Bacteria.Proteobacteria.Betaproteobacteria.Burkholderiales.Burkholderiaceae	3.97444	NS	3.67895	0.00609791	75
Bacteria.Proteobacteria.Betaproteobacteria.Burkholderiales.Burkholderiaceae.Burkholderia	3.96792	NS	3.674	0.00802098	88
Bacteria.Proteobacteria.Gammaproteobacteria.Pseudomonadales.Moraxellaceae.Enhydrobacter	3.93009	NS	3.63146	0.00526224	87
Bacteria.Firmicutes.Clostridia.Clostridiales.Lachnospiraceae.Shuttleworthia	3.89937	NC	3.62176	0.000244864	75
Bacteria.Firmicutes.Clostridia.Clostridiales.Peptostreptococcaceae	3.91066	NC	3.59477	0.00387676	66
Bacteria.Proteobacteria.Betaproteobacteria.Burkholderiales.Comamonadaceae	3.86107	NS	3.53151	0.00093879	73
Bacteria.Firmicutes.Clostridia.Clostridiales.Ruminococcaceae.Oscillospira	3.80708	NS	3.51145	0.000364157	73
Bacteria.Firmicutes.Clostridia.Clostridiales.Peptostreptococcaceae.Peptostreptococcus	3.80391	NC	3.49748	0.00174387	85
Bacteria.Fusobacteria.Fusobacteriia.Fusobacteriales.Leptotrichiaceae	3.88846	NC	3.48214	0.000379382	68
Bacteria.Proteobacteria.Gammaproteobacteria.Xanthomonadales	3.79729	NS	3.48163	0.00446929	59
Bacteria.Fusobacteria.Fusobacteriia.Fusobacteriales.Leptotrichiaceae.Leptotrichia	3.88846	NC	3.4793	0.000345299	81
Bacteria.Proteobacteria.Gammaproteobacteria.Xanthomonadales.Xanthomonadaceae	3.79038	NS	3.47442	0.00446929	76
Bacteria.Actinobacteria.Coriobacteriia.Coriobacteriales.Coriobacteriaceae.Atopobium	3.77447	NC	3.46749	2.76e-07	83
Bacteria.Bacteroidetes.Flavobacteriia.Flavobacteriales.Weeksellaceae	3.74323	NS	3.44118	0.000144128	68
Bacteria.Proteobacteria.Gammaproteobacteria.Xanthomonadales.Xanthomonadaceae.Stenotrophomonas	3.74102	NS	3.42748	0.00276916	93
Bacteria.Proteobacteria.Gammaproteobacteria.Pseudomonadales.Moraxellaceae.Psychrobacter	3.70737	NS	3.40523	0.0309087	87
Bacteria.Actinobacteria.Coriobacteriia.Coriobacteriales.Coriobacteriaceae	3.79725	NC	3.39283	0.0370682	73
Bacteria.Actinobacteria.Coriobacteriia.Coriobacteriales	3.79725	NC	3.39283	0.0370682	55
Bacteria.Actinobacteria.Coriobacteriia	3.79725	NC	3.39283	0.0370682	38
Bacteria.Proteobacteria.Gammaproteobacteria.Enterobacteriales.Enterobacteriaceae.Erwinia	3.68309	NS	3.38423	0.00134595	88
Bacteria.Firmicutes.Bacilli.Bacillales.Paenibacillaceae.Cohnella	1.07912	NC	3.33665	0.0143059	64
Bacteria.Firmicutes.Bacilli.Bacillales.Bacillaceae.Anoxybacillus	3.6474	NS	3.33396	0.0157253	64
Bacteria.Firmicutes.Clostridia.Clostridiales.Lachnospiraceae.Lachnoanaerobaculum	3.62406	NC	3.31378	6.07e-06	80
Bacteria.Proteobacteria.Alphaproteobacteria.Rhizobiales	3.59701	NS	3.29686	5.84e-05	55
Bacteria.Bacteroidetes.Bacteroidia.Bacteroidales.Porphyromonadaceae.Porphyromonas	4.04289	NC	3.27444	0.0386138	81
Bacteria.Proteobacteria.Betaproteobacteria.Burkholderiales.Comamonadaceae.Aquabacterium	3.561	NS	3.26429	0.00812314	87
Bacteria.Bacteroidetes.Flavobacteriia.Flavobacteriales.Flavobacteriaceae.Capnocytophaga	3.61444	NC	3.22712	0.00048885	87
Bacteria.Firmicutes.Clostridia.Clostridiales.Tissierellaceae.Parvimonas	3.58945	NC	3.22444	0.000340401	71
Bacteria.Proteobacteria.Betaproteobacteria.Burkholderiales.Alcaligenaceae	3.50834	NS	3.22297	0.00115254	73
Bacteria.Proteobacteria.Gammaproteobacteria.Thiotrichales.Thiotrichaceae	1.25521	NC	3.21392	0.0143059	72
Bacteria.Proteobacteria.Betaproteobacteria.Burkholderiales.Alcaligenaceae.Sutterella	3.46513	NS	3.18725	0.00101849	84
Bacteria.Firmicutes.Clostridia.Clostridiales.Symbiobacteriaceae.Symbiobacterium	2.41657	NC	3.17789	0.0143059	79
Bacteria.Bacteroidetes.Flavobacteriia.Flavobacteriales.Flavobacteriaceae	3.61468	NC	3.1776	0.0249684	72
Bacteria.Actinobacteria.Actinobacteria.Actinomycetales.Micromonosporaceae	1.17603	NC	3.15022	0.0143059	73
Bacteria.Bacteroidetes.Flavobacteriia.Flavobacteriales.Weeksellaceae.Chryseobacterium	3.44046	NS	3.14472	0.00179443	85
Bacteria.Firmicutes.Clostridia.Clostridiales.Lachnospiraceae.Anaerostipes	3.43118	NS	3.12967	0.0036035	73
Bacteria.Actinobacteria.Actinobacteria.Actinomycetales.Micromonosporaceae.Actinocatenispora	1.17603	NC	3.11788	0.0143059	91
Bacteria.Proteobacteria.Gammaproteobacteria.Thiotrichales	1.25521	NC	3.11214	0.0143059	57
Bacteria.Bacteroidetes.Bacteroidia.Bacteroidales.Porphyromonadaceae.Parabacteroides	3.40773	NS	3.11077	0.00750078	83
Bacteria.Proteobacteria.Alphaproteobacteria.Rhodospirillales	3.36791	NS	3.06948	0.00640093	60
Bacteria.Proteobacteria.Alphaproteobacteria.Rhodospirillales.Rhodospirillaceae	3.36323	NS	3.06399	0.00989344	78
Bacteria.Proteobacteria.Alphaproteobacteria.Caulobacterales	3.35558	NS	3.05984	0.00305958	59
Bacteria.Proteobacteria.Alphaproteobacteria.Caulobacterales.Caulobacteraceae	3.35558	NS	3.05984	0.00305958	76
Bacteria.Firmicutes.Clostridia.Clostridiales.Lachnospiraceae.Dorea	3.35041	NS	3.05597	0.00137707	66
Bacteria.Firmicutes.Bacilli.Bacillales.Paenibacillaceae.Thermobacillus	1.47706	NC	3.03596	0.0143059	70
Bacteria.Firmicutes.Clostridia.Clostridiales.Veillonellaceae.Phascolarctobacterium	3.31516	NS	3.01631	0.00162443	82
Bacteria.Proteobacteria.Gammaproteobacteria.Thiotrichales.Thiotrichaceae.Beggiatoa	1.25521	NC	2.98986	0.0143059	82
Bacteria.Proteobacteria.Deltaproteobacteria	3.25757	NS	2.96963	0.00505802	43
Bacteria.Firmicutes.Bacilli.Bacillales.Sporolactobacillaceae.Sporolactobacillus	1.875	NC	2.96561	0.0143059	79
Bacteria.Actinobacteria.Actinobacteria.Bifidobacteriales.Bifidobacteriaceae.Alloscardovia	0.815309	NS	2.96454	0.00987988	89
Bacteria.Actinobacteria.Actinobacteria.Bifidobacteriales.Bifidobacteriaceae.Scardovia	1.16867	NC	2.95777	1.56e-05	85
Bacteria.Firmicutes.Clostridia.Clostridiales.Ruminococcaceae.Butyricicoccus	3.23612	NS	2.94379	0.0298629	75
Bacteria.Firmicutes.Bacilli.Bacillales.Sporolactobacillaceae	1.875	NC	2.9427	0.0143059	60
Bacteria.Actinobacteria.Actinobacteria.Actinomycetales.Pseudonocardiaceae.Amycolatopsis	2.53013	NC	2.92358	0.0143059	87
Bacteria.Firmicutes.Clostridia.Clostridiales.Veillonellaceae.Schwartzia	3.18959	NC	2.90839	0.000936504	71
Bacteria.Firmicutes.Clostridia.Clostridiales.Peptostreptococcaceae.Filifactor	3.24893	NC	2.90393	0.00518446	77
Bacteria.Proteobacteria.Betaproteobacteria.Neisseriales.Neisseriaceae.Eikenella	3.13431	NC	2.88248	0.00574536	79
Bacteria.Firmicutes.Bacilli.Lactobacillales.Aerococcaceae.Facklamia	3.12026	NS	2.85733	0.00505802	67
Bacteria.Proteobacteria.Epsilonproteobacteria.Campylobacterales.Campylobacteraceae.Campylobacter	3.35698	NC	2.85522	0.0111849	96
Bacteria.Verrucomicrobia	3.1592	NS	2.85204	0.00411281	24
Bacteria.Verrucomicrobia.Verrucomicrobiae.Verrucomicrobiales.Verrucomicrobiaceae.Akkermansia	3.15692	NS	2.84978	0.00411281	92
Bacteria.Verrucomicrobia.Verrucomicrobiae	3.15692	NS	2.84976	0.00411281	41
Bacteria.Verrucomicrobia.Verrucomicrobiae.Verrucomicrobiales	3.15692	NS	2.84965	0.00411281	60
Bacteria.Verrucomicrobia.Verrucomicrobiae.Verrucomicrobiales.Verrucomicrobiaceae	3.15692	NS	2.84957	0.00411281	80
Bacteria.Proteobacteria.Alphaproteobacteria.Sphingomonadales.Sphingomonadaceae.Sphingobium	3.12625	NS	2.84483	0.0420548	90
Bacteria.Proteobacteria.Alphaproteobacteria.Rhizobiales.Rhizobiaceae	3.14331	NS	2.84277	0.00243674	68
Bacteria.Proteobacteria.Alphaproteobacteria.Rhizobiales.Rhizobiaceae.Agrobacterium	3.14331	NS	2.84271	0.00243674	82
Bacteria.Proteobacteria.Epsilonproteobacteria.Campylobacterales.Campylobacteraceae	3.36258	NC	2.83461	0.031089	82
Bacteria.Firmicutes.Clostridia.Clostridiales.Lachnospiraceae.Catonella	3.18347	NC	2.83422	0.000767765	70
Bacteria.Proteobacteria.Betaproteobacteria.Burkholderiales.Comamonadaceae.Acidovorax	3.12273	NS	2.81378	0.0489754	84
Bacteria.Proteobacteria.Deltaproteobacteria.Desulfovibrionales	3.08635	NS	2.80169	0.0126979	62
Bacteria.Proteobacteria.Alphaproteobacteria.Caulobacterales.Caulobacteraceae.Caulobacter	3.07774	NS	2.80044	0.0236913	88
Bacteria.Proteobacteria.Deltaproteobacteria.Desulfovibrionales.Desulfovibrionaceae	3.07499	NS	2.79536	0.0157253	82
Bacteria.Synergistetes.Synergistia.Synergistales.Dethiosulfovibrionaceae	3.02263	NC	2.76791	0.000187961	72
Bacteria.Synergistetes.Synergistia	3.02263	NC	2.76553	0.000507725	34
Bacteria.Synergistetes	3.02263	NC	2.76546	0.000507725	22
Bacteria.Synergistetes.Synergistia.Synergistales	3.02263	NC	2.76499	0.000507725	48
Bacteria.Synergistetes.Synergistia.Synergistales.Dethiosulfovibrionaceae.Pyramidobacter	3.02173	NC	2.75231	8.61e-06	87
Bacteria.Firmicutes.Clostridia.Clostridiales.Lachnospiraceae.Moryella	3.00506	NC	2.75029	1.18e-07	69
Bacteria.Firmicutes.Erysipelotrichi.Erysipelotrichales.Erysipelotrichaceae.Allobaculum	3.0216	NS	2.73568	0.0349112	86
Bacteria.Proteobacteria.Deltaproteobacteria.Desulfovibrionales.Desulfovibrionaceae.Desulfovibrio	2.9432	NS	2.68141	0.0236913	96
Bacteria.Proteobacteria.Betaproteobacteria.Burkholderiales.Comamonadaceae.Variovorax	2.92884	NS	2.66186	0.0168249	84
Bacteria.Firmicutes.Clostridia.Clostridiales.Symbiobacteriaceae	2.41657	NC	2.66055	0.0143059	63
Bacteria.Firmicutes.Erysipelotrichi.Erysipelotrichales.Erysipelotrichaceae.Eubacterium	2.90523	NS	2.62865	0.0242959	86
Bacteria.Bacteroidetes.Bacteroidia.Bacteroidales.Paraprevotellaceae	2.85945	NS	2.62654	0.0442329	67
Bacteria.Firmicutes.Bacilli.Lactobacillales.Leuconostocaceae.Weissella	2.04224	NS	2.61982	0.0420548	70
Bacteria.Actinobacteria.Actinobacteria.Actinomycetales.Micrococcaceae.Kocuria	2.79662	NS	2.61077	0.0420548	77
Bacteria.Proteobacteria.Alphaproteobacteria.Sphingomonadales.Sphingomonadaceae.Novosphingobium	2.87796	NS	2.60923	0.0349112	94
Bacteria.Proteobacteria.Gammaproteobacteria.Alteromonadales	2.89589	NS	2.60044	0.00812314	59
Bacteria.Firmicutes.Bacilli.Lactobacillales.Aerococcaceae.Abiotrophia	2.85836	NC	2.59353	0.00140554	69
Bacteria.Proteobacteria.Alphaproteobacteria.Rhizobiales.Methylobacteriaceae	2.836	NS	2.58503	0.0349112	75
Bacteria.Firmicutes.Bacilli.Lactobacillales.Carnobacteriaceae.Trichococcus	2.46121	NS	2.58232	0.0189543	74
Bacteria.Proteobacteria.Alphaproteobacteria.Rhizobiales.Methylobacteriaceae.Methylobacterium	2.836	NS	2.5625	0.0349112	92
Bacteria.Proteobacteria.Alphaproteobacteria.Caulobacterales.Caulobacteraceae.Brevundimonas	2.78916	NS	2.55601	0.0288354	90
Bacteria.Firmicutes.Erysipelotrichi.Erysipelotrichales.Erysipelotrichaceae.Bulleidia	2.96121	NC	2.55344	0.0116034	84
Bacteria.Proteobacteria.Alphaproteobacteria.Rhodobacterales.Rhodobacteraceae	2.8289	NS	2.54558	0.0253375	76
Bacteria.Proteobacteria.Alphaproteobacteria.Rhizobiales.Hyphomicrobiaceae	2.2021	NS	2.54481	0.0349112	73
Bacteria.Proteobacteria.Alphaproteobacteria.Rhodobacterales	2.8289	NS	2.54459	0.0253375	59
Bacteria.Firmicutes.Clostridia.Clostridiales.Tissierellaceae.Helcococcus	2.2875	NS	2.5372	0.0349112	72
Bacteria.Firmicutes.Bacilli.Lactobacillales.Enterococcaceae	2.64134	NS	2.52597	0.0231695	59
Bacteria.Bacteroidetes.Flavobacteriia.Flavobacteriales.Flavobacteriaceae.Flavobacterium	2.52929	NS	2.49816	0.00394862	87
Bacteria.Proteobacteria.Betaproteobacteria.Burkholderiales.Comamonadaceae.Delftia	2.33025	NS	2.4594	0.0193575	81
Bacteria.Proteobacteria.Betaproteobacteria.Burkholderiales.Comamonadaceae.Comamonas	2.8756	NS	2.45027	0.0496574	83
Bacteria.Firmicutes.Clostridia.Clostridiales.Eubacteriaceae.Pseudoramibacter_Eubacterium	2.19878	NC	2.37507	0.00829047	88
Bacteria.Firmicutes.Bacilli.Lactobacillales.Leuconostocaceae	2.50533	NS	2.34403	0.0157253	60
Archaea	1.07912			-
Archaea.Euryarchaeota	1.07912			-
Archaea.Euryarchaeota.Methanobacteria	1.07912			-
Archaea.Euryarchaeota.Methanobacteria.Methanobacteriales	1.07912			-
Archaea.Euryarchaeota.Methanobacteria.Methanobacteriales.Methanobacteriaceae	1.07912			-
Archaea.Euryarchaeota.Methanobacteria.Methanobacteriales.Methanobacteriaceae.Methanobrevibacter	1.07912			-
Bacteria	6			-
Bacteria.Acidobacteria	0.2496			-
Bacteria.Acidobacteria.Acidobacteriia	0.2496			-
Bacteria.Acidobacteria.Acidobacteriia.Acidobacteriales	0.2496			-
Bacteria.Acidobacteria.Acidobacteriia.Acidobacteriales.Koribacteraceae	0.2496			-
Bacteria.Acidobacteria.Acidobacteriia.Acidobacteriales.Koribacteraceae.Candidatus_Koribacter	0.2496			-
Bacteria.Acidobacteria.Solibacteres	0			-
Bacteria.Acidobacteria.Solibacteres.Solibacterales	0			-
Bacteria.Acidobacteria.Solibacteres.Solibacterales.Bryobacteraceae	0			-
Bacteria.Acidobacteria.Solibacteres.Solibacterales.Bryobacteraceae.Bryobacter	0			-
Bacteria.Actinobacteria	4.75908			-
Bacteria.Actinobacteria.Acidimicrobiia	0.826899			-
Bacteria.Actinobacteria.Acidimicrobiia.Acidimicrobiales	0.826899			-
Bacteria.Actinobacteria.Acidimicrobiia.Acidimicrobiales.Iamiaceae	0.826899			-
Bacteria.Actinobacteria.Acidimicrobiia.Acidimicrobiales.Iamiaceae.Iamia	0.826899			-
Bacteria.Actinobacteria.Actinobacteria	4.7124			-
Bacteria.Actinobacteria.Actinobacteria.Actinomycetales	4.68479			-
Bacteria.Actinobacteria.Actinobacteria.Actinomycetales.Actinomycetaceae	3.13317			-
Bacteria.Actinobacteria.Actinobacteria.Actinomycetales.Actinomycetaceae.Actinobaculum	0			-
Bacteria.Actinobacteria.Actinobacteria.Actinomycetales.Actinomycetaceae.Actinomyces	3.13317			-
Bacteria.Actinobacteria.Actinobacteria.Actinomycetales.Actinomycetaceae.Arcanobacterium	0			-
Bacteria.Actinobacteria.Actinobacteria.Actinomycetales.Actinomycetaceae.Mobiluncus	0			-
Bacteria.Actinobacteria.Actinobacteria.Actinomycetales.Actinomycetaceae.N09	0			-
Bacteria.Actinobacteria.Actinobacteria.Actinomycetales.Actinomycetaceae.Trueperella	2.01391			-
Bacteria.Actinobacteria.Actinobacteria.Actinomycetales.Actinomycetaceae.Varibaculum	0			-
Bacteria.Actinobacteria.Actinobacteria.Actinomycetales.Bogoriellaceae	1.96842			-
Bacteria.Actinobacteria.Actinobacteria.Actinomycetales.Bogoriellaceae.Georgenia	1.96842			-
Bacteria.Actinobacteria.Actinobacteria.Actinomycetales.Brevibacteriaceae	2.78652			-
Bacteria.Actinobacteria.Actinobacteria.Actinomycetales.Brevibacteriaceae.Brevibacterium	2.78652			-
Bacteria.Actinobacteria.Actinobacteria.Actinomycetales.Cellulomonadaceae	0.302688			-
Bacteria.Actinobacteria.Actinobacteria.Actinomycetales.Cellulomonadaceae.Demequina	0.302688			-
Bacteria.Actinobacteria.Actinobacteria.Actinomycetales.Dermabacteraceae	2.34288			-
Bacteria.Actinobacteria.Actinobacteria.Actinomycetales.Dermabacteraceae.Brachybacterium	2.27373			-
Bacteria.Actinobacteria.Actinobacteria.Actinomycetales.Dermabacteraceae.Dermabacter	1.51075			-
Bacteria.Actinobacteria.Actinobacteria.Actinomycetales.Dermacoccaceae	1.07912			-
Bacteria.Actinobacteria.Actinobacteria.Actinomycetales.Dermacoccaceae.Dermacoccus	1.07912			-
Bacteria.Actinobacteria.Actinobacteria.Actinomycetales.Dermatophilaceae	0.517603			-
Bacteria.Actinobacteria.Actinobacteria.Actinomycetales.Dermatophilaceae.Dermatophilus	0.517603			-
Bacteria.Actinobacteria.Actinobacteria.Actinomycetales.Dietziaceae	2.38015			-
Bacteria.Actinobacteria.Actinobacteria.Actinomycetales.Dietziaceae.Dietzia	2.38015			-
Bacteria.Actinobacteria.Actinobacteria.Actinomycetales.Geodermatophilaceae	2.29492			-
Bacteria.Actinobacteria.Actinobacteria.Actinomycetales.Geodermatophilaceae.Blastococcus	2.28817			-
Bacteria.Actinobacteria.Actinobacteria.Actinomycetales.Geodermatophilaceae.Geodermatophilus	0.483275			-
Bacteria.Actinobacteria.Actinobacteria.Actinomycetales.Glycomycetaceae	0.439196			-
Bacteria.Actinobacteria.Actinobacteria.Actinomycetales.Glycomycetaceae.Glycomyces	0.439196			-
Bacteria.Actinobacteria.Actinobacteria.Actinomycetales.Gordoniaceae	0.771937			-
Bacteria.Actinobacteria.Actinobacteria.Actinomycetales.Gordoniaceae.Gordonia	0.771937			-
Bacteria.Actinobacteria.Actinobacteria.Actinomycetales.Intrasporangiaceae	3.04643			-
Bacteria.Actinobacteria.Actinobacteria.Actinomycetales.Intrasporangiaceae.Knoellia	3.04643			-
Bacteria.Actinobacteria.Actinobacteria.Actinomycetales.Jonesiaceae	0			-
Bacteria.Actinobacteria.Actinobacteria.Actinomycetales.Jonesiaceae.Jonesia	0			-
Bacteria.Actinobacteria.Actinobacteria.Actinomycetales.Microbacteriaceae	2.46168			-
Bacteria.Actinobacteria.Actinobacteria.Actinomycetales.Microbacteriaceae.Leucobacter	1.49876			-
Bacteria.Actinobacteria.Actinobacteria.Actinomycetales.Microbacteriaceae.Pseudoclavibacter	1.97505			-
Bacteria.Actinobacteria.Actinobacteria.Actinomycetales.Microbacteriaceae.Rathayibacter	2.0797			-
Bacteria.Actinobacteria.Actinobacteria.Actinomycetales.Microbacteriaceae.Salinibacterium	1.63781			-
Bacteria.Actinobacteria.Actinobacteria.Actinomycetales.Micrococcaceae.Arthrobacter	2.99215			-
Bacteria.Actinobacteria.Actinobacteria.Actinomycetales.Micrococcaceae.Nesterenkonia	1.00232			-
Bacteria.Actinobacteria.Actinobacteria.Actinomycetales.Micrococcaceae.Renibacterium	2.95508			-
Bacteria.Actinobacteria.Actinobacteria.Actinomycetales.Mycobacteriaceae	1.41319			-
Bacteria.Actinobacteria.Actinobacteria.Actinomycetales.Mycobacteriaceae.Mycobacterium	1.41319			-
Bacteria.Actinobacteria.Actinobacteria.Actinomycetales.Nocardiaceae	2.38951			-
Bacteria.Actinobacteria.Actinobacteria.Actinomycetales.Nocardiaceae.Rhodococcus	2.38951			-
Bacteria.Actinobacteria.Actinobacteria.Actinomycetales.Nocardioidaceae	1.85727			-
Bacteria.Actinobacteria.Actinobacteria.Actinomycetales.Nocardioidaceae.Actinopolymorpha	0			-
Bacteria.Actinobacteria.Actinobacteria.Actinomycetales.Nocardioidaceae.Aeromicrobium	1.00473			-
Bacteria.Actinobacteria.Actinobacteria.Actinomycetales.Nocardioidaceae.Kribbella	1.85727			-
Bacteria.Actinobacteria.Actinobacteria.Actinomycetales.Nocardioidaceae.Nocardioides	1.14161			-
Bacteria.Actinobacteria.Actinobacteria.Actinomycetales.Nocardiopsaceae	3.36242			-
Bacteria.Actinobacteria.Actinobacteria.Actinomycetales.Nocardiopsaceae.Thermobifida	3.36242			-
Bacteria.Actinobacteria.Actinobacteria.Actinomycetales.Promicromonosporaceae	0.0936219			-
Bacteria.Actinobacteria.Actinobacteria.Actinomycetales.Promicromonosporaceae.Promicromonospora	0.0936219			-
Bacteria.Actinobacteria.Actinobacteria.Actinomycetales.Propionibacteriaceae	2.89372			-
Bacteria.Actinobacteria.Actinobacteria.Actinomycetales.Propionibacteriaceae.Brooklawnia	0			-
Bacteria.Actinobacteria.Actinobacteria.Actinomycetales.Propionibacteriaceae.Propionibacterium	2.89372			-
Bacteria.Actinobacteria.Actinobacteria.Actinomycetales.Pseudonocardiaceae	2.57743			-
Bacteria.Actinobacteria.Actinobacteria.Actinomycetales.Pseudonocardiaceae.Actinomycetospora	1.46576			-
Bacteria.Actinobacteria.Actinobacteria.Actinomycetales.Pseudonocardiaceae.Jiangella	0			-
Bacteria.Actinobacteria.Actinobacteria.Actinomycetales.Pseudonocardiaceae.Pseudonocardia	0.260675			-
Bacteria.Actinobacteria.Actinobacteria.Actinomycetales.Pseudonocardiaceae.Saccharomonospora	1.591			-
Bacteria.Actinobacteria.Actinobacteria.Actinomycetales.Pseudonocardiaceae.Saccharopolyspora	2.09593			-
Bacteria.Actinobacteria.Actinobacteria.Actinomycetales.Pseudonocardiaceae.Thermobispora	0			-
Bacteria.Actinobacteria.Actinobacteria.Actinomycetales.Streptomycetaceae	1.99557			-
Bacteria.Actinobacteria.Actinobacteria.Actinomycetales.Streptomycetaceae.Streptomyces	1.99557			-
Bacteria.Actinobacteria.Actinobacteria.Actinomycetales.Streptosporangiaceae	0.338187			-
Bacteria.Actinobacteria.Actinobacteria.Actinomycetales.Streptosporangiaceae.Nonomuraea	0.338187			-
Bacteria.Actinobacteria.Actinobacteria.Actinomycetales.Thermomonosporaceae	1.38193			-
Bacteria.Actinobacteria.Actinobacteria.Actinomycetales.Thermomonosporaceae.Actinomadura	1.38193			-
Bacteria.Actinobacteria.Actinobacteria.Actinomycetales.Tsukamurellaceae	1.05937			-
Bacteria.Actinobacteria.Actinobacteria.Actinomycetales.Tsukamurellaceae.Tsukamurella	1.05937			-
Bacteria.Actinobacteria.Actinobacteria.Actinomycetales.Williamsiaceae	1.88148			-
Bacteria.Actinobacteria.Actinobacteria.Actinomycetales.Williamsiaceae.Williamsia	1.88148			-
Bacteria.Actinobacteria.Actinobacteria.Actinomycetales.Yaniellaceae	1.56648			-
Bacteria.Actinobacteria.Actinobacteria.Actinomycetales.Yaniellaceae.Yaniella	1.56648			-
Bacteria.Actinobacteria.Actinobacteria.Bifidobacteriales	4.37575			-
Bacteria.Actinobacteria.Actinobacteria.Bifidobacteriales.Bifidobacteriaceae	4.37575			-
Bacteria.Actinobacteria.Actinobacteria.Bifidobacteriales.Bifidobacteriaceae.Bifidobacterium	4.3754			-
Bacteria.Actinobacteria.Actinobacteria.Bifidobacteriales.Bifidobacteriaceae.Gardnerella	1.10491			-
Bacteria.Actinobacteria.Coriobacteriia.Coriobacteriales.Coriobacteriaceae.Adlercreutzia	2.1409			-
Bacteria.Actinobacteria.Coriobacteriia.Coriobacteriales.Coriobacteriaceae.Collinsella	2.75292			-
Bacteria.Actinobacteria.Coriobacteriia.Coriobacteriales.Coriobacteriaceae.Eggerthella	2.6936			-
Bacteria.Actinobacteria.Coriobacteriia.Coriobacteriales.Coriobacteriaceae.Olsenella	2.50566			-
Bacteria.Actinobacteria.Nitriliruptoria	0.455113			-
Bacteria.Actinobacteria.Nitriliruptoria.Euzebyales	0.455113			-
Bacteria.Actinobacteria.Nitriliruptoria.Euzebyales.Euzebyaceae	0.455113			-
Bacteria.Actinobacteria.Nitriliruptoria.Euzebyales.Euzebyaceae.Euzebya	0.455113			-
Bacteria.Actinobacteria.Rubrobacteria	0			-
Bacteria.Actinobacteria.Rubrobacteria.Rubrobacterales	0			-
Bacteria.Actinobacteria.Rubrobacteria.Rubrobacterales.Rubrobacteraceae	0			-
Bacteria.Actinobacteria.Rubrobacteria.Rubrobacterales.Rubrobacteraceae.Rubrobacter	0			-
Bacteria.Actinobacteria.Thermoleophilia	0.590321			-
Bacteria.Actinobacteria.Thermoleophilia.Solirubrobacterales	0.590321			-
Bacteria.Actinobacteria.Thermoleophilia.Solirubrobacterales.Conexibacteraceae	0.538301			-
Bacteria.Actinobacteria.Thermoleophilia.Solirubrobacterales.Conexibacteraceae.Conexibacter	0.538301			-
Bacteria.Actinobacteria.Thermoleophilia.Solirubrobacterales.Solirubrobacteraceae	0			-
Bacteria.Actinobacteria.Thermoleophilia.Solirubrobacterales.Solirubrobacteraceae.Solirubrobacter	0			-
Bacteria.Armatimonadetes	0			-
Bacteria.Armatimonadetes.Fimbriimonadia	0			-
Bacteria.Armatimonadetes.Fimbriimonadia.Fimbriimonadales	0			-
Bacteria.Armatimonadetes.Fimbriimonadia.Fimbriimonadales.Fimbriimonadaceae	0			-
Bacteria.Armatimonadetes.Fimbriimonadia.Fimbriimonadales.Fimbriimonadaceae.Fimbriimonas	0			-
Bacteria.Bacteroidetes	5.2071			-
Bacteria.Bacteroidetes.Bacteroidia	5.19374			-
Bacteria.Bacteroidetes.Bacteroidia.Bacteroidales	5.19374			-
Bacteria.Bacteroidetes.Bacteroidia.Bacteroidales.Bacteroidaceae.5_7N15	3.05072			-
Bacteria.Bacteroidetes.Bacteroidia.Bacteroidales.Bacteroidaceae.Bacteroides	4.33848			-
Bacteria.Bacteroidetes.Bacteroidia.Bacteroidales.Bacteroidaceae.BF311	0.651227			-
Bacteria.Bacteroidetes.Bacteroidia.Bacteroidales.Marinilabiaceae	1.56192			-
Bacteria.Bacteroidetes.Bacteroidia.Bacteroidales.Marinilabiaceae.Ruminofilibacter	1.56192			-
Bacteria.Bacteroidetes.Bacteroidia.Bacteroidales.Odoribacteraceae	2.52587			-
Bacteria.Bacteroidetes.Bacteroidia.Bacteroidales.Odoribacteraceae.Butyricimonas	2.18807			-
Bacteria.Bacteroidetes.Bacteroidia.Bacteroidales.Odoribacteraceae.Odoribacter	2.25874			-
Bacteria.Bacteroidetes.Bacteroidia.Bacteroidales.Paraprevotellaceae.CF231	2.65296			-
Bacteria.Bacteroidetes.Bacteroidia.Bacteroidales.Paraprevotellaceae.Paraprevotella	1.93051			-
Bacteria.Bacteroidetes.Bacteroidia.Bacteroidales.Paraprevotellaceae.YRC22	2.27548			-
Bacteria.Bacteroidetes.Bacteroidia.Bacteroidales.Porphyromonadaceae	4.06907			-
Bacteria.Bacteroidetes.Bacteroidia.Bacteroidales.Porphyromonadaceae.Dysgonomonas	0			-
Bacteria.Bacteroidetes.Bacteroidia.Bacteroidales.Porphyromonadaceae.Paludibacter	2.40137			-
Bacteria.Bacteroidetes.Bacteroidia.Bacteroidales.Porphyromonadaceae.Petrimonas	0			-
Bacteria.Bacteroidetes.Bacteroidia.Bacteroidales.Porphyromonadaceae.Tannerella	2.48387			-
Bacteria.Bacteroidetes.Bacteroidia.Bacteroidales.Prevotellaceae	5.15922			-
Bacteria.Bacteroidetes.Bacteroidia.Bacteroidales.Prevotellaceae.Prevotella	5.15922			-
Bacteria.Bacteroidetes.Bacteroidia.Bacteroidales.Rikenellaceae	2.28808			-
Bacteria.Bacteroidetes.Bacteroidia.Bacteroidales.Rikenellaceae.AF12	1.97781			-
Bacteria.Bacteroidetes.Bacteroidia.Bacteroidales.Rikenellaceae.Alistipes	1.76821			-
Bacteria.Bacteroidetes.Bacteroidia.Bacteroidales.Rikenellaceae.Blvii28	0			-
Bacteria.Bacteroidetes.Bacteroidia.Bacteroidales.Rikenellaceae.Rikenella	1.60708			-
Bacteria.Bacteroidetes.Cytophagia	2.18177			-
Bacteria.Bacteroidetes.Cytophagia.Cytophagales	2.18177			-
Bacteria.Bacteroidetes.Cytophagia.Cytophagales.Cytophagaceae	2.18177			-
Bacteria.Bacteroidetes.Cytophagia.Cytophagales.Cytophagaceae.Adhaeribacter	0.50268			-
Bacteria.Bacteroidetes.Cytophagia.Cytophagales.Cytophagaceae.Cytophaga	0			-
Bacteria.Bacteroidetes.Cytophagia.Cytophagales.Cytophagaceae.Dyadobacter	0.272134			-
Bacteria.Bacteroidetes.Cytophagia.Cytophagales.Cytophagaceae.Emticicia	0			-
Bacteria.Bacteroidetes.Cytophagia.Cytophagales.Cytophagaceae.Flectobacillus	0.426858			-
Bacteria.Bacteroidetes.Cytophagia.Cytophagales.Cytophagaceae.Hymenobacter	0.459552			-
Bacteria.Bacteroidetes.Cytophagia.Cytophagales.Cytophagaceae.Leadbetterella	0.617316			-
Bacteria.Bacteroidetes.Cytophagia.Cytophagales.Cytophagaceae.Pontibacter	0			-
Bacteria.Bacteroidetes.Cytophagia.Cytophagales.Cytophagaceae.Rhodocytophaga	0			-
Bacteria.Bacteroidetes.Cytophagia.Cytophagales.Cytophagaceae.Rudanella	0			-
Bacteria.Bacteroidetes.Cytophagia.Cytophagales.Cytophagaceae.Runella	1.05835			-
Bacteria.Bacteroidetes.Cytophagia.Cytophagales.Cytophagaceae.Siphonobacter	2.09963			-
Bacteria.Bacteroidetes.Cytophagia.Cytophagales.Cytophagaceae.Spirosoma	0			-
Bacteria.Bacteroidetes.Flavobacteriia	3.83698			-
Bacteria.Bacteroidetes.Flavobacteriia.Flavobacteriales	3.83698			-
Bacteria.Bacteroidetes.Flavobacteriia.Flavobacteriales.Cryomorphaceae	1.21113			-
Bacteria.Bacteroidetes.Flavobacteriia.Flavobacteriales.Cryomorphaceae.Brumimicrobium	0.0708428			-
Bacteria.Bacteroidetes.Flavobacteriia.Flavobacteriales.Cryomorphaceae.Fluviicola	1.17849			-
Bacteria.Bacteroidetes.Flavobacteriia.Flavobacteriales.Flavobacteriaceae.Aequorivita	0.429635			-
Bacteria.Bacteroidetes.Flavobacteriia.Flavobacteriales.Flavobacteriaceae.Gelidibacter	0.128605			-
Bacteria.Bacteroidetes.Flavobacteriia.Flavobacteriales.Flavobacteriaceae.Myroides	1.44338			-
Bacteria.Bacteroidetes.Flavobacteriia.Flavobacteriales.Weeksellaceae.Cloacibacterium	2.99166			-
Bacteria.Bacteroidetes.Flavobacteriia.Flavobacteriales.Weeksellaceae.Elizabethkingia	3.22172			-
Bacteria.Bacteroidetes.Flavobacteriia.Flavobacteriales.Weeksellaceae.Ornithobacterium	0.829127			-
Bacteria.Bacteroidetes.Flavobacteriia.Flavobacteriales.Weeksellaceae.Wautersiella	2.09856			-
Bacteria.Bacteroidetes.Saprospirae	1.75335			-
Bacteria.Bacteroidetes.Saprospirae.Saprospirales	1.75335			-
Bacteria.Bacteroidetes.Saprospirae.Saprospirales.Chitinophagaceae	1.75335			-
Bacteria.Bacteroidetes.Saprospirae.Saprospirales.Chitinophagaceae.Flavisolibacter	0			-
Bacteria.Bacteroidetes.Saprospirae.Saprospirales.Chitinophagaceae.Niabella	0.150497			-
Bacteria.Bacteroidetes.Saprospirae.Saprospirales.Chitinophagaceae.Sediminibacterium	1.74238			-
Bacteria.Bacteroidetes.Saprospirae.Saprospirales.Saprospiraceae	0			-
Bacteria.Bacteroidetes.Saprospirae.Saprospirales.Saprospiraceae.Haliscomenobacter	0			-
Bacteria.Bacteroidetes.Sphingobacteriia.Sphingobacteriales.Sphingobacteriaceae.Mucilaginibacter	0			-
Bacteria.Bacteroidetes.Sphingobacteriia.Sphingobacteriales.Sphingobacteriaceae.Olivibacter	0			-
Bacteria.Bacteroidetes.Sphingobacteriia.Sphingobacteriales.Sphingobacteriaceae.Parapedobacter	1.985			-
Bacteria.Bacteroidetes.Sphingobacteriia.Sphingobacteriales.Sphingobacteriaceae.Pedobacter	4.27333			-
Bacteria.Bacteroidetes.Sphingobacteriia.Sphingobacteriales.Sphingobacteriaceae.Sphingobacterium	2.17603			-
Bacteria.Chlamydiae	1.13527			-
Bacteria.Chlamydiae.Chlamydiia	1.13527			-
Bacteria.Chlamydiae.Chlamydiia.Chlamydiales	1.13527			-
Bacteria.Chlamydiae.Chlamydiia.Chlamydiales.Parachlamydiaceae	1.06262			-
Bacteria.Chlamydiae.Chlamydiia.Chlamydiales.Parachlamydiaceae.Neochlamydia	1.06262			-
Bacteria.Chlamydiae.Chlamydiia.Chlamydiales.Rhabdochlamydiaceae	0.120074			-
Bacteria.Chlamydiae.Chlamydiia.Chlamydiales.Rhabdochlamydiaceae.Candidatus_Rhabdochlamydia	0.120074			-
Bacteria.Chlamydiae.Chlamydiia.Chlamydiales.Simkaniaceae	0			-
Bacteria.Chlamydiae.Chlamydiia.Chlamydiales.Simkaniaceae.Fritschea	0			-
Bacteria.Chloroflexi	0.485158			-
Bacteria.Chloroflexi.Anaerolineae	0.485158			-
Bacteria.Chloroflexi.Anaerolineae.Anaerolineales	0.485158			-
Bacteria.Chloroflexi.Anaerolineae.Anaerolineales.Anaerolinaceae	0.485158			-
Bacteria.Chloroflexi.Anaerolineae.Anaerolineales.Anaerolinaceae.SHD_231	0.485158			-
Bacteria.Chloroflexi.Anaerolineae.Anaerolineales.Anaerolinaceae.T78	0			-
Bacteria.Chloroflexi.Chloroflexi	0			-
Bacteria.Chloroflexi.Chloroflexi.Chloroflexales	0			-
Bacteria.Chloroflexi.Chloroflexi.Chloroflexales.Chloroflexaceae	0			-
Bacteria.Chloroflexi.Chloroflexi.Chloroflexales.Chloroflexaceae.Chloronema	0			-
Bacteria.Cyanobacteria	2.53121			-
Bacteria.Cyanobacteria.Nostocophycideae	0			-
Bacteria.Cyanobacteria.Nostocophycideae.Stigonematales	0			-
Bacteria.Cyanobacteria.Nostocophycideae.Stigonematales.Rivulariaceae	0			-
Bacteria.Cyanobacteria.Nostocophycideae.Stigonematales.Rivulariaceae.Calothrix	0			-
Bacteria.Cyanobacteria.Oscillatoriophycideae	0.890084			-
Bacteria.Cyanobacteria.Oscillatoriophycideae.Chroococcales	0.890084			-
Bacteria.Cyanobacteria.Oscillatoriophycideae.Chroococcales.Xenococcaceae	0.890084			-
Bacteria.Cyanobacteria.Oscillatoriophycideae.Chroococcales.Xenococcaceae.Chroococcidiopsis	0.890084			-
Bacteria.Cyanobacteria.Oscillatoriophycideae.Oscillatoriales	0			-
Bacteria.Cyanobacteria.Oscillatoriophycideae.Oscillatoriales.Phormidiaceae	0			-
Bacteria.Cyanobacteria.Oscillatoriophycideae.Oscillatoriales.Phormidiaceae.Phormidium	0			-
Bacteria.Cyanobacteria.Synechococcophycideae	2.52117			-
Bacteria.Cyanobacteria.Synechococcophycideae.Pseudanabaenales	2.52117			-
Bacteria.Cyanobacteria.Synechococcophycideae.Pseudanabaenales.Pseudanabaenaceae	2.52117			-
Bacteria.Cyanobacteria.Synechococcophycideae.Pseudanabaenales.Pseudanabaenaceae.Leptolyngbya	2.52117			-
Bacteria.Deferribacteres	2.70408			-
Bacteria.Deferribacteres.Deferribacteres	2.70408			-
Bacteria.Deferribacteres.Deferribacteres.Deferribacterales	2.70408			-
Bacteria.Deferribacteres.Deferribacteres.Deferribacterales.Deferribacteraceae	2.70408			-
Bacteria.Deferribacteres.Deferribacteres.Deferribacterales.Deferribacteraceae.Mucispirillum	2.70408			-
Bacteria.Fibrobacteres	1.71107			-
Bacteria.Fibrobacteres.Fibrobacteria	1.71107			-
Bacteria.Fibrobacteres.Fibrobacteria.Fibrobacterales	1.71107			-
Bacteria.Fibrobacteres.Fibrobacteria.Fibrobacterales.Fibrobacteraceae	1.71107			-
Bacteria.Fibrobacteres.Fibrobacteria.Fibrobacterales.Fibrobacteraceae.Fibrobacter	1.71107			-
Bacteria.Firmicutes	5.59717			-
Bacteria.Firmicutes.Bacilli.Bacillales.Alicyclobacillaceae	2.05599			-
Bacteria.Firmicutes.Bacilli.Bacillales.Alicyclobacillaceae.Alicyclobacillus	2.05599			-
Bacteria.Firmicutes.Bacilli.Bacillales.Bacillaceae.Geobacillus	4.15007			-
Bacteria.Firmicutes.Bacilli.Bacillales.Bacillaceae.Geomicrobium	0.558163			-
Bacteria.Firmicutes.Bacilli.Bacillales.Bacillaceae.Gracilibacillus	3.355			-
Bacteria.Firmicutes.Bacilli.Bacillales.Bacillaceae.Natronobacillus	0			-
Bacteria.Firmicutes.Bacilli.Bacillales.Bacillaceae.Oceanobacillus	1.875			-
Bacteria.Firmicutes.Bacilli.Bacillales.Bacillaceae.Sinobaca	0			-
Bacteria.Firmicutes.Bacilli.Bacillales.Bacillaceae.Virgibacillus	2.6441			-
Bacteria.Firmicutes.Bacilli.Bacillales.Exiguobacteraceae	0.604388			-
Bacteria.Firmicutes.Bacilli.Bacillales.Exiguobacteraceae.Exiguobacterium	0.604388			-
Bacteria.Firmicutes.Bacilli.Bacillales.Listeriaceae	3.02003			-
Bacteria.Firmicutes.Bacilli.Bacillales.Listeriaceae.Brochothrix	3.02003			-
Bacteria.Firmicutes.Bacilli.Bacillales.Paenibacillaceae	3.43514			-
Bacteria.Firmicutes.Bacilli.Bacillales.Paenibacillaceae.Brevibacillus	1.92421			-
Bacteria.Firmicutes.Bacilli.Bacillales.Paenibacillaceae.Paenibacillus	3.41457			-
Bacteria.Firmicutes.Bacilli.Bacillales.Paenibacillaceae.Saccharibacillus	0.135736			-
Bacteria.Firmicutes.Bacilli.Bacillales.Planococcaceae	3.7521			-
Bacteria.Firmicutes.Bacilli.Bacillales.Planococcaceae.Lysinibacillus	3.51448			-
Bacteria.Firmicutes.Bacilli.Bacillales.Planococcaceae.Planomicrobium	1.29393			-
Bacteria.Firmicutes.Bacilli.Bacillales.Planococcaceae.Rummeliibacillus	2.09582			-
Bacteria.Firmicutes.Bacilli.Bacillales.Planococcaceae.Solibacillus	2.56505			-
Bacteria.Firmicutes.Bacilli.Bacillales.Planococcaceae.Sporosarcina	2.51845			-
Bacteria.Firmicutes.Bacilli.Bacillales.Planococcaceae.Ureibacillus	3.28381			-
Bacteria.Firmicutes.Bacilli.Bacillales.Staphylococcaceae.Jeotgalicoccus	2.01354			-
Bacteria.Firmicutes.Bacilli.Bacillales.Staphylococcaceae.Macrococcus	2.35665			-
Bacteria.Firmicutes.Bacilli.Bacillales.Staphylococcaceae.Salinicoccus	2.20266			-
Bacteria.Firmicutes.Bacilli.Bacillales.Thermoactinomycetaceae	3.74936			-
Bacteria.Firmicutes.Bacilli.Bacillales.Thermoactinomycetaceae.Planifilum	3.73521			-
Bacteria.Firmicutes.Bacilli.Bacillales.Thermoactinomycetaceae.Shimazuella	0			-
Bacteria.Firmicutes.Bacilli.Bacillales.Thermoactinomycetaceae.Thermoactinomyces	2.25521			-
Bacteria.Firmicutes.Bacilli.Lactobacillales.Aerococcaceae	3.3445			-
Bacteria.Firmicutes.Bacilli.Lactobacillales.Aerococcaceae.Aerococcus	2.68012			-
Bacteria.Firmicutes.Bacilli.Lactobacillales.Aerococcaceae.Alkalibacterium	1.28799			-
Bacteria.Firmicutes.Bacilli.Lactobacillales.Aerococcaceae.Allofustis	0.279493			-
Bacteria.Firmicutes.Bacilli.Lactobacillales.Aerococcaceae.Alloiococcus	2.51077			-
Bacteria.Firmicutes.Bacilli.Lactobacillales.Carnobacteriaceae.Carnobacterium	1.76769			-
Bacteria.Firmicutes.Bacilli.Lactobacillales.Carnobacteriaceae.Desemzia	1.83878			-
Bacteria.Firmicutes.Bacilli.Lactobacillales.Enterococcaceae.Enterococcus	2.58283			-
Bacteria.Firmicutes.Bacilli.Lactobacillales.Enterococcaceae.Tetragenococcus	0.594522			-
Bacteria.Firmicutes.Bacilli.Lactobacillales.Enterococcaceae.Vagococcus	1.70981			-
Bacteria.Firmicutes.Bacilli.Lactobacillales.Lactobacillaceae	4.41692			-
Bacteria.Firmicutes.Bacilli.Lactobacillales.Lactobacillaceae.Lactobacillus	4.41692			-
Bacteria.Firmicutes.Bacilli.Lactobacillales.Lactobacillaceae.Pediococcus	1.02185			-
Bacteria.Firmicutes.Bacilli.Lactobacillales.Leuconostocaceae.Leuconostoc	2.32206			-
Bacteria.Firmicutes.Bacilli.Lactobacillales.Streptococcaceae.Lactococcus	2.76689			-
Bacteria.Firmicutes.Bacilli.Turicibacterales	3.19306			-
Bacteria.Firmicutes.Bacilli.Turicibacterales.Turicibacteraceae	3.19306			-
Bacteria.Firmicutes.Bacilli.Turicibacterales.Turicibacteraceae.Turicibacter	3.19306			-
Bacteria.Firmicutes.Clostridia	5.35362			-
Bacteria.Firmicutes.Clostridia.Clostridiales	5.35362			-
Bacteria.Firmicutes.Clostridia.Clostridiales.Acidaminobacteraceae	1.29794			-
Bacteria.Firmicutes.Clostridia.Clostridiales.Acidaminobacteraceae.Acidaminobacter	0.0255583			-
Bacteria.Firmicutes.Clostridia.Clostridiales.Acidaminobacteraceae.Fusibacter	0			-
Bacteria.Firmicutes.Clostridia.Clostridiales.Acidaminobacteraceae.Guggenheimella	1.27411			-
Bacteria.Firmicutes.Clostridia.Clostridiales.Caldicoprobacteraceae	2.00853			-
Bacteria.Firmicutes.Clostridia.Clostridiales.Caldicoprobacteraceae.Caldicoprobacter	2.00853			-
Bacteria.Firmicutes.Clostridia.Clostridiales.Clostridiaceae	2.62347			-
Bacteria.Firmicutes.Clostridia.Clostridiales.Clostridiaceae.Alkaliphilus	1.77134			-
Bacteria.Firmicutes.Clostridia.Clostridiales.Clostridiaceae.Candidatus_Arthromitus	1.96779			-
Bacteria.Firmicutes.Clostridia.Clostridiales.Clostridiaceae.Clostridiisalibacter	0.973836			-
Bacteria.Firmicutes.Clostridia.Clostridiales.Clostridiaceae.Proteiniborus	1.7075			-
Bacteria.Firmicutes.Clostridia.Clostridiales.Clostridiaceae.Proteiniclasticum	2.41032			-
Bacteria.Firmicutes.Clostridia.Clostridiales.Dehalobacteriaceae	2.36226			-
Bacteria.Firmicutes.Clostridia.Clostridiales.Dehalobacteriaceae.Dehalobacterium	2.36226			-
Bacteria.Firmicutes.Clostridia.Clostridiales.Eubacteriaceae	2.19878			-
Bacteria.Firmicutes.Clostridia.Clostridiales.Eubacteriaceae.Anaerofustis	0.522119			-
Bacteria.Firmicutes.Clostridia.Clostridiales.Eubacteriaceae.Garciella	0.592379			-
Bacteria.Firmicutes.Clostridia.Clostridiales.Lachnospiraceae	4.93954			-
Bacteria.Firmicutes.Clostridia.Clostridiales.Lachnospiraceae.Butyrivibrio	2.78122			-
Bacteria.Firmicutes.Clostridia.Clostridiales.Lachnospiraceae.Defluviitalea	1.55624			-
Bacteria.Firmicutes.Clostridia.Clostridiales.Lachnospiraceae.Epulopiscium	1.64565			-
Bacteria.Firmicutes.Clostridia.Clostridiales.Lachnospiraceae.Johnsonella	1.56674			-
Bacteria.Firmicutes.Clostridia.Clostridiales.Lachnospiraceae.Lachnospira	3.86067			-
Bacteria.Firmicutes.Clostridia.Clostridiales.Lachnospiraceae.Pseudobutyrivibrio	0			-
Bacteria.Firmicutes.Clostridia.Clostridiales.Lachnospiraceae.Syntrophococcus	0			-
Bacteria.Firmicutes.Clostridia.Clostridiales.Mogibacteriaceae	2.5818			-
Bacteria.Firmicutes.Clostridia.Clostridiales.Mogibacteriaceae.Anaerovorax	1.53838			-
Bacteria.Firmicutes.Clostridia.Clostridiales.Mogibacteriaceae.Mogibacterium	2.5818			-
Bacteria.Firmicutes.Clostridia.Clostridiales.Peptococcaceae	2.10309			-
Bacteria.Firmicutes.Clostridia.Clostridiales.Peptococcaceae.Desulfosporosinus	0			-
Bacteria.Firmicutes.Clostridia.Clostridiales.Peptococcaceae.Desulfotomaculum	0.315471			-
Bacteria.Firmicutes.Clostridia.Clostridiales.Peptococcaceae.Niigata_25	0.718378			-
Bacteria.Firmicutes.Clostridia.Clostridiales.Peptococcaceae.Peptococcus	0.874071			-
Bacteria.Firmicutes.Clostridia.Clostridiales.Peptococcaceae.rc4_4	2.04926			-
Bacteria.Firmicutes.Clostridia.Clostridiales.Ruminococcaceae	5.03232			-
Bacteria.Firmicutes.Clostridia.Clostridiales.Ruminococcaceae.Anaerofilum	0			-
Bacteria.Firmicutes.Clostridia.Clostridiales.Ruminococcaceae.Anaerotruncus	2.10306			-
Bacteria.Firmicutes.Clostridia.Clostridiales.Ruminococcaceae.Clostridium	4.2457			-
Bacteria.Firmicutes.Clostridia.Clostridiales.Ruminococcaceae.Gemmiger	3.82016			-
Bacteria.Firmicutes.Clostridia.Clostridiales.Symbiobacteriaceae.Caldinitratiruptor	0			-
Bacteria.Firmicutes.Clostridia.Clostridiales.Syntrophomonadaceae	0			-
Bacteria.Firmicutes.Clostridia.Clostridiales.Syntrophomonadaceae.Syntrophomonas	0			-
Bacteria.Firmicutes.Clostridia.Clostridiales.Tissierellaceae	3.64797			-
Bacteria.Firmicutes.Clostridia.Clostridiales.Tissierellaceae.1_68	2.30321			-
Bacteria.Firmicutes.Clostridia.Clostridiales.Tissierellaceae.Anaerococcus	2.8685			-
Bacteria.Firmicutes.Clostridia.Clostridiales.Tissierellaceae.Finegoldia	2.40687			-
Bacteria.Firmicutes.Clostridia.Clostridiales.Tissierellaceae.Gallicola	1.0375			-
Bacteria.Firmicutes.Clostridia.Clostridiales.Tissierellaceae.GW_34	1.75035			-
Bacteria.Firmicutes.Clostridia.Clostridiales.Tissierellaceae.Peptoniphilus	2.88035			-
Bacteria.Firmicutes.Clostridia.Clostridiales.Tissierellaceae.ph2	1.68107			-
Bacteria.Firmicutes.Clostridia.Clostridiales.Tissierellaceae.Sedimentibacter	0.535866			-
Bacteria.Firmicutes.Clostridia.Clostridiales.Tissierellaceae.Tepidimicrobium	2.12051			-
Bacteria.Firmicutes.Clostridia.Clostridiales.Tissierellaceae.Tissierella_Soehngenia	2.06812			-
Bacteria.Firmicutes.Clostridia.Clostridiales.Tissierellaceae.WAL_1855D	2.53881			-
Bacteria.Firmicutes.Clostridia.Clostridiales.Veillonellaceae	4.75497			-
Bacteria.Firmicutes.Clostridia.Clostridiales.Veillonellaceae.Acidaminococcus	2.61828			-
Bacteria.Firmicutes.Clostridia.Clostridiales.Veillonellaceae.Anaerovibrio	1.3776			-
Bacteria.Firmicutes.Clostridia.Clostridiales.Veillonellaceae.Dialister	3.74697			-
Bacteria.Firmicutes.Clostridia.Clostridiales.Veillonellaceae.Megamonas	3.69682			-
Bacteria.Firmicutes.Clostridia.Clostridiales.Veillonellaceae.Megasphaera	3.15843			-
Bacteria.Firmicutes.Clostridia.Clostridiales.Veillonellaceae.Mitsuokella	1.49908			-
Bacteria.Firmicutes.Clostridia.Clostridiales.Veillonellaceae.Propionispira	0			-
Bacteria.Firmicutes.Clostridia.Clostridiales.Veillonellaceae.vadinHB04	0.704466			-
Bacteria.Firmicutes.Erysipelotrichi	3.42248			-
Bacteria.Firmicutes.Erysipelotrichi.Erysipelotrichales	3.42248			-
Bacteria.Firmicutes.Erysipelotrichi.Erysipelotrichales.Erysipelotrichaceae	3.42248			-
Bacteria.Firmicutes.Erysipelotrichi.Erysipelotrichales.Erysipelotrichaceae.Catenibacterium	2.04476			-
Bacteria.Firmicutes.Erysipelotrichi.Erysipelotrichales.Erysipelotrichaceae.cc_115	1.47064			-
Bacteria.Firmicutes.Erysipelotrichi.Erysipelotrichales.Erysipelotrichaceae.Coprobacillus	2.22601			-
Bacteria.Firmicutes.Erysipelotrichi.Erysipelotrichales.Erysipelotrichaceae.Erysipelothrix	1.61841			-
Bacteria.Firmicutes.Erysipelotrichi.Erysipelotrichales.Erysipelotrichaceae.gut	1.08175			-
Bacteria.Firmicutes.Erysipelotrichi.Erysipelotrichales.Erysipelotrichaceae.Holdemania	1.45661			-
Bacteria.Firmicutes.Erysipelotrichi.Erysipelotrichales.Erysipelotrichaceae.L7A_E11	0.304875			-
Bacteria.Firmicutes.Erysipelotrichi.Erysipelotrichales.Erysipelotrichaceae.p_75_a5	0.605464			-
Bacteria.Firmicutes.Erysipelotrichi.Erysipelotrichales.Erysipelotrichaceae.PSB_M_3	0			-
Bacteria.Firmicutes.Erysipelotrichi.Erysipelotrichales.Erysipelotrichaceae.RFN20	0.632145			-
Bacteria.Firmicutes.Erysipelotrichi.Erysipelotrichales.Erysipelotrichaceae.Sharpea	0.778085			-
Bacteria.Fusobacteria.Fusobacteriia.Fusobacteriales.Leptotrichiaceae.Sneathia	0.564258			-
Bacteria.Lentisphaerae	0.762864			-
Bacteria.Lentisphaerae.Lentisphaeria	0.762864			-
Bacteria.Lentisphaerae.Lentisphaeria.Victivallales	0.762864			-
Bacteria.Lentisphaerae.Lentisphaeria.Victivallales.Victivallaceae	0.762864			-
Bacteria.Lentisphaerae.Lentisphaeria.Victivallales.Victivallaceae.Victivallis	0.762864			-
Bacteria.Nitrospirae	0			-
Bacteria.Nitrospirae.Nitrospira	0			-
Bacteria.Nitrospirae.Nitrospira.Nitrospirales	0			-
Bacteria.Nitrospirae.Nitrospira.Nitrospirales.FW	0			-
Bacteria.Nitrospirae.Nitrospira.Nitrospirales.FW.4_29	0			-
Bacteria.Nitrospirae.Nitrospira.Nitrospirales.Nitrospiraceae	0			-
Bacteria.Nitrospirae.Nitrospira.Nitrospirales.Nitrospiraceae.Nitrospira	0			-
Bacteria.Proteobacteria	5.6111			-
Bacteria.Proteobacteria.Alphaproteobacteria.Caulobacterales.Caulobacteraceae.Asticcacaulis	0.825591			-
Bacteria.Proteobacteria.Alphaproteobacteria.Caulobacterales.Caulobacteraceae.Mycoplana	2.6528			-
Bacteria.Proteobacteria.Alphaproteobacteria.Caulobacterales.Caulobacteraceae.Phenylobacterium	0			-
Bacteria.Proteobacteria.Alphaproteobacteria.Rhizobiales.Bradyrhizobiaceae	2.42805			-
Bacteria.Proteobacteria.Alphaproteobacteria.Rhizobiales.Bradyrhizobiaceae.Afipia	2.42805			-
Bacteria.Proteobacteria.Alphaproteobacteria.Rhizobiales.Hyphomicrobiaceae.Devosia	1.5279			-
Bacteria.Proteobacteria.Alphaproteobacteria.Rhizobiales.Hyphomicrobiaceae.Filomicrobium	1.1164			-
Bacteria.Proteobacteria.Alphaproteobacteria.Rhizobiales.Hyphomicrobiaceae.Hyphomicrobium	2.0167			-
Bacteria.Proteobacteria.Alphaproteobacteria.Rhizobiales.Hyphomicrobiaceae.Parvibaculum	0			-
Bacteria.Proteobacteria.Alphaproteobacteria.Rhizobiales.Hyphomicrobiaceae.Pedomicrobium	0.551321			-
Bacteria.Proteobacteria.Alphaproteobacteria.Rhizobiales.Hyphomicrobiaceae.Rhodoplanes	0.697608			-
Bacteria.Proteobacteria.Alphaproteobacteria.Rhizobiales.Phyllobacteriaceae	3.03296			-
Bacteria.Proteobacteria.Alphaproteobacteria.Rhizobiales.Phyllobacteriaceae.Phyllobacterium	3.03296			-
Bacteria.Proteobacteria.Alphaproteobacteria.Rhizobiales.Rhodobiaceae	1.72626			-
Bacteria.Proteobacteria.Alphaproteobacteria.Rhizobiales.Rhodobiaceae.Afifella	1.72626			-
Bacteria.Proteobacteria.Alphaproteobacteria.Rhizobiales.Xanthobacteraceae	2.5025			-
Bacteria.Proteobacteria.Alphaproteobacteria.Rhizobiales.Xanthobacteraceae.Xanthobacter	2.5025			-
Bacteria.Proteobacteria.Alphaproteobacteria.Rhodobacterales.Hyphomonadaceae	0			-
Bacteria.Proteobacteria.Alphaproteobacteria.Rhodobacterales.Hyphomonadaceae.Hyphomonas	0			-
Bacteria.Proteobacteria.Alphaproteobacteria.Rhodobacterales.Rhodobacteraceae.Amaricoccus	2.51652			-
Bacteria.Proteobacteria.Alphaproteobacteria.Rhodobacterales.Rhodobacteraceae.Paracoccus	2.17587			-
Bacteria.Proteobacteria.Alphaproteobacteria.Rhodobacterales.Rhodobacteraceae.Rhodobacter	1.31461			-
Bacteria.Proteobacteria.Alphaproteobacteria.Rhodobacterales.Rhodobacteraceae.Rubellimicrobium	2.24386			-
Bacteria.Proteobacteria.Alphaproteobacteria.Rhodospirillales.Acetobacteraceae	1.39814			-
Bacteria.Proteobacteria.Alphaproteobacteria.Rhodospirillales.Acetobacteraceae.Acetobacter	1.19788			-
Bacteria.Proteobacteria.Alphaproteobacteria.Rhodospirillales.Acetobacteraceae.Craurococcus	0			-
Bacteria.Proteobacteria.Alphaproteobacteria.Rhodospirillales.Acetobacteraceae.Gluconacetobacter	0.393535			-
Bacteria.Proteobacteria.Alphaproteobacteria.Rhodospirillales.Acetobacteraceae.Gluconobacter	0.292692			-
Bacteria.Proteobacteria.Alphaproteobacteria.Rhodospirillales.Acetobacteraceae.Roseococcus	0			-
Bacteria.Proteobacteria.Alphaproteobacteria.Rhodospirillales.Acetobacteraceae.Roseomonas	0.592714			-
Bacteria.Proteobacteria.Alphaproteobacteria.Rhodospirillales.Rhodospirillaceae.Azospirillum	3.32356			-
Bacteria.Proteobacteria.Alphaproteobacteria.Rhodospirillales.Rhodospirillaceae.Inquilinus	1.41281			-
Bacteria.Proteobacteria.Alphaproteobacteria.Rhodospirillales.Rhodospirillaceae.Novispirillum	1.41429			-
Bacteria.Proteobacteria.Alphaproteobacteria.Rhodospirillales.Rhodospirillaceae.Phaeospirillum	1.5494			-
Bacteria.Proteobacteria.Alphaproteobacteria.Rhodospirillales.Rhodospirillaceae.Reyranella	2.04398			-
Bacteria.Proteobacteria.Alphaproteobacteria.Rhodospirillales.Rhodospirillaceae.Skermanella	0.55063			-
Bacteria.Proteobacteria.Alphaproteobacteria.Sphingomonadales.Sphingomonadaceae.Kaistobacter	0.484254			-
Bacteria.Proteobacteria.Alphaproteobacteria.Sphingomonadales.Sphingomonadaceae.Sandaracinobacter	2.1604			-
Bacteria.Proteobacteria.Alphaproteobacteria.Sphingomonadales.Sphingomonadaceae.Sphingopyxis	1.89539			-
Bacteria.Proteobacteria.Betaproteobacteria.Burkholderiales.Alcaligenaceae.Achromobacter	0.845464			-
Bacteria.Proteobacteria.Betaproteobacteria.Burkholderiales.Alcaligenaceae.Alcaligenes	0.719526			-
Bacteria.Proteobacteria.Betaproteobacteria.Burkholderiales.Alcaligenaceae.Bordetella	1.05959			-
Bacteria.Proteobacteria.Betaproteobacteria.Burkholderiales.Alcaligenaceae.Denitrobacter	0.371873			-
Bacteria.Proteobacteria.Betaproteobacteria.Burkholderiales.Alcaligenaceae.Kerstersia	0.808346			-
Bacteria.Proteobacteria.Betaproteobacteria.Burkholderiales.Alcaligenaceae.Oligella	1.98949			-
Bacteria.Proteobacteria.Betaproteobacteria.Burkholderiales.Alcaligenaceae.Pusillimonas	2.24362			-
Bacteria.Proteobacteria.Betaproteobacteria.Burkholderiales.Burkholderiaceae.Lautropia	2.14733			-
Bacteria.Proteobacteria.Betaproteobacteria.Burkholderiales.Comamonadaceae.Curvibacter	1.19563			-
Bacteria.Proteobacteria.Betaproteobacteria.Burkholderiales.Comamonadaceae.Hydrogenophaga	1.15461			-
Bacteria.Proteobacteria.Betaproteobacteria.Burkholderiales.Comamonadaceae.Leptothrix	2.31212			-
Bacteria.Proteobacteria.Betaproteobacteria.Burkholderiales.Comamonadaceae.Limnobacter	0.697037			-
Bacteria.Proteobacteria.Betaproteobacteria.Burkholderiales.Comamonadaceae.Limnohabitans	0			-
Bacteria.Proteobacteria.Betaproteobacteria.Burkholderiales.Comamonadaceae.Methylibium	1.46553			-
Bacteria.Proteobacteria.Betaproteobacteria.Burkholderiales.Comamonadaceae.Paucibacter	0.755172			-
Bacteria.Proteobacteria.Betaproteobacteria.Burkholderiales.Comamonadaceae.Polaromonas	1.17438			-
Bacteria.Proteobacteria.Betaproteobacteria.Burkholderiales.Comamonadaceae.Rhodoferax	1.95046			-
Bacteria.Proteobacteria.Betaproteobacteria.Burkholderiales.Comamonadaceae.Schlegelella	1.6305			-
Bacteria.Proteobacteria.Betaproteobacteria.Burkholderiales.Comamonadaceae.Sphaerotilus	1.78169			-
Bacteria.Proteobacteria.Betaproteobacteria.Burkholderiales.Oxalobacteraceae.Cupriavidus	0.825488			-
Bacteria.Proteobacteria.Betaproteobacteria.Burkholderiales.Oxalobacteraceae.Herbaspirillum	3.90583			-
Bacteria.Proteobacteria.Betaproteobacteria.Burkholderiales.Oxalobacteraceae.Janthinobacterium	2.60162			-
Bacteria.Proteobacteria.Betaproteobacteria.Burkholderiales.Oxalobacteraceae.Massilia	2.57679			-
Bacteria.Proteobacteria.Betaproteobacteria.Burkholderiales.Oxalobacteraceae.Polynucleobacter	0.439196			-
Bacteria.Proteobacteria.Betaproteobacteria.Burkholderiales.Oxalobacteraceae.Ralstonia	3.60427			-
Bacteria.Proteobacteria.Betaproteobacteria.Hydrogenophilales	0.88703			-
Bacteria.Proteobacteria.Betaproteobacteria.Hydrogenophilales.Hydrogenophilaceae	0.88703			-
Bacteria.Proteobacteria.Betaproteobacteria.Hydrogenophilales.Hydrogenophilaceae.Thiobacillus	0.88703			-
Bacteria.Proteobacteria.Betaproteobacteria.Methylophilales	0.637344			-
Bacteria.Proteobacteria.Betaproteobacteria.Methylophilales.Methylophilaceae	0.637344			-
Bacteria.Proteobacteria.Betaproteobacteria.Methylophilales.Methylophilaceae.Methylotenera	0.637344			-
Bacteria.Proteobacteria.Betaproteobacteria.Neisseriales	4.43597			-
Bacteria.Proteobacteria.Betaproteobacteria.Neisseriales.Neisseriaceae	4.43597			-
Bacteria.Proteobacteria.Betaproteobacteria.Neisseriales.Neisseriaceae.Elbe	0.75756			-
Bacteria.Proteobacteria.Betaproteobacteria.Neisseriales.Neisseriaceae.Gulbenkiania	1.0226			-
Bacteria.Proteobacteria.Betaproteobacteria.Neisseriales.Neisseriaceae.Iodobacter	0			-
Bacteria.Proteobacteria.Betaproteobacteria.Neisseriales.Neisseriaceae.Kingella	1.84202			-
Bacteria.Proteobacteria.Betaproteobacteria.Neisseriales.Neisseriaceae.Microvirgula	0.250291			-
Bacteria.Proteobacteria.Betaproteobacteria.Neisseriales.Neisseriaceae.Neisseria	4.41364			-
Bacteria.Proteobacteria.Betaproteobacteria.Neisseriales.Neisseriaceae.Vitreoscilla	1.18089			-
Bacteria.Proteobacteria.Betaproteobacteria.Nitrosomonadales	0			-
Bacteria.Proteobacteria.Betaproteobacteria.Nitrosomonadales.Nitrosomonadaceae	0			-
Bacteria.Proteobacteria.Betaproteobacteria.Nitrosomonadales.Nitrosomonadaceae.Nitrosomonas	0			-
Bacteria.Proteobacteria.Betaproteobacteria.Rhodocyclales	2.72464			-
Bacteria.Proteobacteria.Betaproteobacteria.Rhodocyclales.Rhodocyclaceae	2.72464			-
Bacteria.Proteobacteria.Betaproteobacteria.Rhodocyclales.Rhodocyclaceae.Azospira	1.21662			-
Bacteria.Proteobacteria.Betaproteobacteria.Rhodocyclales.Rhodocyclaceae.Dechloromonas	2.10239			-
Bacteria.Proteobacteria.Betaproteobacteria.Rhodocyclales.Rhodocyclaceae.Methyloversatilis	2.57436			-
Bacteria.Proteobacteria.Betaproteobacteria.Rhodocyclales.Rhodocyclaceae.Petrobacter	0.281189			-
Bacteria.Proteobacteria.Betaproteobacteria.Rhodocyclales.Rhodocyclaceae.Propionivibrio	1.0085			-
Bacteria.Proteobacteria.Betaproteobacteria.Rhodocyclales.Rhodocyclaceae.Sulfuritalea	0			-
Bacteria.Proteobacteria.Betaproteobacteria.Rhodocyclales.Rhodocyclaceae.Uliginosibacterium	0			-
Bacteria.Proteobacteria.Betaproteobacteria.Rhodocyclales.Rhodocyclaceae.Zoogloea	0			-
Bacteria.Proteobacteria.Deltaproteobacteria.Bdellovibrionales	2.76115			-
Bacteria.Proteobacteria.Deltaproteobacteria.Bdellovibrionales.Bacteriovoracaceae	2.04418			-
Bacteria.Proteobacteria.Deltaproteobacteria.Bdellovibrionales.Bacteriovoracaceae.Peredibacter	2.04418			-
Bacteria.Proteobacteria.Deltaproteobacteria.Bdellovibrionales.Bdellovibrionaceae	2.66863			-
Bacteria.Proteobacteria.Deltaproteobacteria.Bdellovibrionales.Bdellovibrionaceae.Bdellovibrio	2.66863			-
Bacteria.Proteobacteria.Deltaproteobacteria.Desulfobacterales	0.696162			-
Bacteria.Proteobacteria.Deltaproteobacteria.Desulfobacterales.Desulfobacteraceae	0.696162			-
Bacteria.Proteobacteria.Deltaproteobacteria.Desulfobacterales.Desulfobacteraceae.Desulfococcus	0.696162			-
Bacteria.Proteobacteria.Deltaproteobacteria.Desulfobacterales.Desulfobulbaceae	0			-
Bacteria.Proteobacteria.Deltaproteobacteria.Desulfobacterales.Desulfobulbaceae.Desulfobulbus	0			-
Bacteria.Proteobacteria.Deltaproteobacteria.Desulfovibrionales.Desulfomicrobiaceae	1.49833			-
Bacteria.Proteobacteria.Deltaproteobacteria.Desulfovibrionales.Desulfomicrobiaceae.Desulfomicrobium	1.49833			-
Bacteria.Proteobacteria.Deltaproteobacteria.Desulfovibrionales.Desulfovibrionaceae.Bilophila	2.49285			-
Bacteria.Proteobacteria.Deltaproteobacteria.Myxococcales	0.882255			-
Bacteria.Proteobacteria.Deltaproteobacteria.Myxococcales.Cystobacteraceae	0			-
Bacteria.Proteobacteria.Deltaproteobacteria.Myxococcales.Cystobacteraceae.Cystobacter	0			-
Bacteria.Proteobacteria.Deltaproteobacteria.Myxococcales.Nannocystaceae	0			-
Bacteria.Proteobacteria.Deltaproteobacteria.Myxococcales.Nannocystaceae.Plesiocystis	0			-
Bacteria.Proteobacteria.Deltaproteobacteria.Myxococcales.Polyangiaceae	0.882255			-
Bacteria.Proteobacteria.Deltaproteobacteria.Myxococcales.Polyangiaceae.Sorangium	0.882255			-
Bacteria.Proteobacteria.Epsilonproteobacteria	3.38228			-
Bacteria.Proteobacteria.Epsilonproteobacteria.Campylobacterales	3.38228			-
Bacteria.Proteobacteria.Epsilonproteobacteria.Campylobacterales.Campylobacteraceae.Arcobacter	2.07498			-
Bacteria.Proteobacteria.Epsilonproteobacteria.Campylobacterales.Campylobacteraceae.Sulfurospirillum	0			-
Bacteria.Proteobacteria.Epsilonproteobacteria.Campylobacterales.Helicobacteraceae	3.09762			-
Bacteria.Proteobacteria.Epsilonproteobacteria.Campylobacterales.Helicobacteraceae.Helicobacter	3.09245			-
Bacteria.Proteobacteria.Epsilonproteobacteria.Campylobacterales.Helicobacteraceae.Wolinella	1.17076			-
Bacteria.Proteobacteria.Gammaproteobacteria	5.48383			-
Bacteria.Proteobacteria.Gammaproteobacteria.Aeromonadales	3.13042			-
Bacteria.Proteobacteria.Gammaproteobacteria.Aeromonadales.Aeromonadaceae	3.11921			-
Bacteria.Proteobacteria.Gammaproteobacteria.Aeromonadales.Aeromonadaceae.Oceanisphaera	3.11803			-
Bacteria.Proteobacteria.Gammaproteobacteria.Aeromonadales.Aeromonadaceae.Tolumonas	0.551922			-
Bacteria.Proteobacteria.Gammaproteobacteria.Aeromonadales.Succinivibrionaceae	1.53666			-
Bacteria.Proteobacteria.Gammaproteobacteria.Aeromonadales.Succinivibrionaceae.Ruminobacter	1.27735			-
Bacteria.Proteobacteria.Gammaproteobacteria.Aeromonadales.Succinivibrionaceae.Succinivibrio	1.18947			-
Bacteria.Proteobacteria.Gammaproteobacteria.Alteromonadales.Alteromonadaceae	2.63782			-
Bacteria.Proteobacteria.Gammaproteobacteria.Alteromonadales.Alteromonadaceae.Cellvibrio	2.63782			-
Bacteria.Proteobacteria.Gammaproteobacteria.Alteromonadales.Chromatiaceae	1.74016			-
Bacteria.Proteobacteria.Gammaproteobacteria.Alteromonadales.Chromatiaceae.Alishewanella	0.330074			-
Bacteria.Proteobacteria.Gammaproteobacteria.Alteromonadales.Chromatiaceae.Rheinheimera	1.72293			-
Bacteria.Proteobacteria.Gammaproteobacteria.Alteromonadales.HTCC2188	0.128091			-
Bacteria.Proteobacteria.Gammaproteobacteria.Alteromonadales.HTCC2188.HTCC	0.128091			-
Bacteria.Proteobacteria.Gammaproteobacteria.Alteromonadales.Idiomarinaceae	1.87111			-
Bacteria.Proteobacteria.Gammaproteobacteria.Alteromonadales.Idiomarinaceae.Pseudidiomarina	1.87111			-
Bacteria.Proteobacteria.Gammaproteobacteria.Alteromonadales.Shewanellaceae	2.34612			-
Bacteria.Proteobacteria.Gammaproteobacteria.Alteromonadales.Shewanellaceae.Shewanella	2.34612			-
Bacteria.Proteobacteria.Gammaproteobacteria.Cardiobacteriales	1.59978			-
Bacteria.Proteobacteria.Gammaproteobacteria.Cardiobacteriales.Cardiobacteriaceae	1.59978			-
Bacteria.Proteobacteria.Gammaproteobacteria.Cardiobacteriales.Cardiobacteriaceae.Cardiobacterium	1.59978			-
Bacteria.Proteobacteria.Gammaproteobacteria.Enterobacteriales	5.37113			-
Bacteria.Proteobacteria.Gammaproteobacteria.Enterobacteriales.Enterobacteriaceae	5.37113			-
Bacteria.Proteobacteria.Gammaproteobacteria.Enterobacteriales.Enterobacteriaceae.Escherichia	5.37107			-
Bacteria.Proteobacteria.Gammaproteobacteria.Enterobacteriales.Enterobacteriaceae.Morganella	0			-
Bacteria.Proteobacteria.Gammaproteobacteria.Enterobacteriales.Enterobacteriaceae.Plesiomonas	0			-
Bacteria.Proteobacteria.Gammaproteobacteria.Enterobacteriales.Enterobacteriaceae.Proteus	2.19743			-
Bacteria.Proteobacteria.Gammaproteobacteria.Legionellales	0.793174			-
Bacteria.Proteobacteria.Gammaproteobacteria.Legionellales.Coxiellaceae	0			-
Bacteria.Proteobacteria.Gammaproteobacteria.Legionellales.Coxiellaceae.Aquicella	0			-
Bacteria.Proteobacteria.Gammaproteobacteria.Legionellales.Legionellaceae	0.793174			-
Bacteria.Proteobacteria.Gammaproteobacteria.Legionellales.Legionellaceae.Legionella	0.793174			-
Bacteria.Proteobacteria.Gammaproteobacteria.Methylococcales	0			-
Bacteria.Proteobacteria.Gammaproteobacteria.Methylococcales.Crenotrichaceae	0			-
Bacteria.Proteobacteria.Gammaproteobacteria.Methylococcales.Crenotrichaceae.Crenothrix	0			-
Bacteria.Proteobacteria.Gammaproteobacteria.Oceanospirillales	1.1978			-
Bacteria.Proteobacteria.Gammaproteobacteria.Oceanospirillales.Alcanivoracaceae	0.425691			-
Bacteria.Proteobacteria.Gammaproteobacteria.Oceanospirillales.Alcanivoracaceae.Alcanivorax	0.425691			-
Bacteria.Proteobacteria.Gammaproteobacteria.Oceanospirillales.Halomonadaceae	1.01763			-
Bacteria.Proteobacteria.Gammaproteobacteria.Oceanospirillales.Halomonadaceae.Candidatus_Portiera	0			-
Bacteria.Proteobacteria.Gammaproteobacteria.Oceanospirillales.Halomonadaceae.Halomonas	1.01763			-
Bacteria.Proteobacteria.Gammaproteobacteria.Oceanospirillales.Oceanospirillaceae	0.4297			-
Bacteria.Proteobacteria.Gammaproteobacteria.Oceanospirillales.Oceanospirillaceae.Oleibacter	0.4297			-
Bacteria.Proteobacteria.Gammaproteobacteria.Pasteurellales.Pasteurellaceae.Actinobacillus	3.78964			-
Bacteria.Proteobacteria.Gammaproteobacteria.Pasteurellales.Pasteurellaceae.Aggregatibacter	4.24143			-
Bacteria.Proteobacteria.Gammaproteobacteria.Pasteurellales.Pasteurellaceae.Histophilus	0.642953			-
Bacteria.Proteobacteria.Gammaproteobacteria.Pasteurellales.Pasteurellaceae.Pasteurella	0.521335			-
Bacteria.Proteobacteria.Gammaproteobacteria.Pseudomonadales.Moraxellaceae.Alkanindiges	0.959431			-
Bacteria.Proteobacteria.Gammaproteobacteria.Pseudomonadales.Moraxellaceae.Moraxella	3.60022			-
Bacteria.Proteobacteria.Gammaproteobacteria.Pseudomonadales.Moraxellaceae.Perlucidibaca	0.341923			-
Bacteria.Proteobacteria.Gammaproteobacteria.Thiotrichales.Piscirickettsiaceae	0			-
Bacteria.Proteobacteria.Gammaproteobacteria.Thiotrichales.Piscirickettsiaceae.Methylophaga	0			-
Bacteria.Proteobacteria.Gammaproteobacteria.Thiotrichales.Piscirickettsiaceae.Thioalkalimicrobium	0			-
Bacteria.Proteobacteria.Gammaproteobacteria.Vibrionales	2.829			-
Bacteria.Proteobacteria.Gammaproteobacteria.Vibrionales.Pseudoalteromonadaceae	2.50217			-
Bacteria.Proteobacteria.Gammaproteobacteria.Vibrionales.Pseudoalteromonadaceae.Pseudoalteromonas	2.50217			-
Bacteria.Proteobacteria.Gammaproteobacteria.Vibrionales.Vibrionaceae	2.55233			-
Bacteria.Proteobacteria.Gammaproteobacteria.Vibrionales.Vibrionaceae.Vibrio	2.55233			-
Bacteria.Proteobacteria.Gammaproteobacteria.Xanthomonadales.Sinobacteraceae	1.99536			-
Bacteria.Proteobacteria.Gammaproteobacteria.Xanthomonadales.Sinobacteraceae.Alkanibacter	0			-
Bacteria.Proteobacteria.Gammaproteobacteria.Xanthomonadales.Sinobacteraceae.Nevskia	1.57978			-
Bacteria.Proteobacteria.Gammaproteobacteria.Xanthomonadales.Sinobacteraceae.Solimonas	0			-
Bacteria.Proteobacteria.Gammaproteobacteria.Xanthomonadales.Sinobacteraceae.Steroidobacter	1.78488			-
Bacteria.Proteobacteria.Gammaproteobacteria.Xanthomonadales.Xanthomonadaceae.Aquimonas	0.0352842			-
Bacteria.Proteobacteria.Gammaproteobacteria.Xanthomonadales.Xanthomonadaceae.Dokdonella	0.797356			-
Bacteria.Proteobacteria.Gammaproteobacteria.Xanthomonadales.Xanthomonadaceae.Dyella	1.39519			-
Bacteria.Proteobacteria.Gammaproteobacteria.Xanthomonadales.Xanthomonadaceae.Ignatzschineria	0.784395			-
Bacteria.Proteobacteria.Gammaproteobacteria.Xanthomonadales.Xanthomonadaceae.Luteimonas	2.65553			-
Bacteria.Proteobacteria.Gammaproteobacteria.Xanthomonadales.Xanthomonadaceae.Lysobacter	0.881627			-
Bacteria.Proteobacteria.Gammaproteobacteria.Xanthomonadales.Xanthomonadaceae.Pseudoxanthomonas	2.21659			-
Bacteria.Proteobacteria.Gammaproteobacteria.Xanthomonadales.Xanthomonadaceae.Rhodanobacter	0			-
Bacteria.Proteobacteria.Gammaproteobacteria.Xanthomonadales.Xanthomonadaceae.Silanimonas	0			-
Bacteria.Spirochaetes	3.07072			-
Bacteria.Spirochaetes.Leptospirae	0			-
Bacteria.Spirochaetes.Leptospirae.Leptospirales	0			-
Bacteria.Spirochaetes.Leptospirae.Leptospirales.Leptospiraceae	0			-
Bacteria.Spirochaetes.Leptospirae.Leptospirales.Leptospiraceae.Turneriella	0			-
Bacteria.Spirochaetes.Spirochaetes	3.07072			-
Bacteria.Spirochaetes.Spirochaetes.Spirochaetales	3.07072			-
Bacteria.Spirochaetes.Spirochaetes.Spirochaetales.Spirochaetaceae	3.07072			-
Bacteria.Spirochaetes.Spirochaetes.Spirochaetales.Spirochaetaceae.Treponema	3.07072			-
Bacteria.Synergistetes.Synergistia.Synergistales.Dethiosulfovibrionaceae.TG5	1.53973			-
Bacteria.Synergistetes.Synergistia.Synergistales.Synergistaceae	0.735035			-
Bacteria.Synergistetes.Synergistia.Synergistales.Synergistaceae.Candidatus_Tammella	0.735035			-
Bacteria.Synergistetes.Synergistia.Synergistales.Synergistaceae.Synergistes	0			-
Bacteria.Tenericutes	2.90178			-
Bacteria.Tenericutes.Mollicutes	2.90178			-
Bacteria.Tenericutes.Mollicutes.Acholeplasmatales	2.74622			-
Bacteria.Tenericutes.Mollicutes.Acholeplasmatales.Acholeplasmataceae	2.74622			-
Bacteria.Tenericutes.Mollicutes.Acholeplasmatales.Acholeplasmataceae.Acholeplasma	2.74622			-
Bacteria.Tenericutes.Mollicutes.Anaeroplasmatales	1.87185			-
Bacteria.Tenericutes.Mollicutes.Anaeroplasmatales.Anaeroplasmataceae	1.87185			-
Bacteria.Tenericutes.Mollicutes.Anaeroplasmatales.Anaeroplasmataceae.Anaeroplasma	1.87185			-
Bacteria.Tenericutes.Mollicutes.Mycoplasmatales	2.21926			-
Bacteria.Tenericutes.Mollicutes.Mycoplasmatales.Mycoplasmataceae	2.21926			-
Bacteria.Tenericutes.Mollicutes.Mycoplasmatales.Mycoplasmataceae.Mycoplasma	2.21926			-
Bacteria.Thermi	4.85068			-
Bacteria.Thermi.Deinococci	4.85068			-
Bacteria.Thermi.Deinococci.Deinococcales	3.63071			-
Bacteria.Thermi.Deinococci.Deinococcales.Deinococcaceae	3.62181			-
Bacteria.Thermi.Deinococci.Deinococcales.Deinococcaceae.Deinococcus	3.62181			-
Bacteria.Thermi.Deinococci.Deinococcales.Trueperaceae	1.9376			-
Bacteria.Thermi.Deinococci.Deinococcales.Trueperaceae.B_42	1.70509			-
Bacteria.Thermi.Deinococci.Deinococcales.Trueperaceae.Truepera	1.55519			-
Bacteria.Thermi.Deinococci.Thermales	4.82369			-
Bacteria.Thermi.Deinococci.Thermales.Thermaceae	4.82369			-
Bacteria.Thermi.Deinococci.Thermales.Thermaceae.Meiothermus	2.18993			-
Bacteria.Thermi.Deinococci.Thermales.Thermaceae.Thermus	4.82268			-
Bacteria.Verrucomicrobia.Opitutae	0.631676			-
Bacteria.Verrucomicrobia.Opitutae.Opitutales	0.631676			-
Bacteria.Verrucomicrobia.Opitutae.Opitutales.Opitutaceae	0.631676			-
Bacteria.Verrucomicrobia.Opitutae.Opitutales.Opitutaceae.Opitutus	0.631676			-
Bacteria.Verrucomicrobia.Spartobacteria	0.515548			-
Bacteria.Verrucomicrobia.Spartobacteria.Chthoniobacterales	0.515548			-
Bacteria.Verrucomicrobia.Spartobacteria.Chthoniobacterales.Chthoniobacteraceae	0.515548			-
Bacteria.Verrucomicrobia.Spartobacteria.Chthoniobacterales.Chthoniobacteraceae.Candidatus_Xiphinematobacter	0			-
Bacteria.Verrucomicrobia.Spartobacteria.Chthoniobacterales.Chthoniobacteraceae.heteroC45_4W	0.515548			-
Bacteria.Verrucomicrobia.Verrucomicrobiae.Verrucomicrobiales.Verrucomicrobiaceae.Luteolibacter	0			-
Bacteria.Verrucomicrobia.Verrucomicrobiae.Verrucomicrobiales.Verrucomicrobiaceae.Prosthecobacter	0			-
Bacteria.WWE1	0			-
Bacteria.WWE1.Cloacamonae	0			-
Bacteria.WWE1.Cloacamonae.Cloacamonales	0			-
Bacteria.WWE1.Cloacamonae.Cloacamonales.Cloacamonaceae	0			-
Bacteria.WWE1.Cloacamonae.Cloacamonales.Cloacamonaceae.Candidatus_Cloacamonas	0			-

## Sheet: Supplementary Table 6
Supplementary Table 6 LEfSe results between PS and PA groups	2	3	4	5
Bacteria.Firmicutes.Bacilli	4.73982	PA	4.38257	0.0238947
Bacteria.Firmicutes.Bacilli.Lactobacillales	4.71047	PA	4.35702	0.031099
Bacteria.Firmicutes.Bacilli.Lactobacillales.Streptococcaceae	4.5741	PA	4.22683	0.022056
Bacteria.Firmicutes.Bacilli.Lactobacillales.Streptococcaceae.Streptococcus	4.57392	PA	4.22657	0.0234203
Bacteria.Proteobacteria.Betaproteobacteria	4.56835	PA	4.22535	0.00215699
Bacteria.Proteobacteria.Betaproteobacteria.Neisseriales	4.4707	PA	4.13895	0.000575048
Bacteria.Proteobacteria.Betaproteobacteria.Neisseriales.Neisseriaceae	4.4707	PA	4.13895	0.000575048
Bacteria.Proteobacteria.Betaproteobacteria.Neisseriales.Neisseriaceae.Neisseria	4.46569	PA	4.1338	0.000527251
Bacteria.Proteobacteria.Gammaproteobacteria.Pasteurellales	4.22156	PA	3.87237	0.0187365
Bacteria.Proteobacteria.Gammaproteobacteria.Pasteurellales.Pasteurellaceae	4.22156	PA	3.87237	0.0187365
Bacteria.Firmicutes.Bacilli.Lactobacillales.Carnobacteriaceae	4.04043	PA	3.74844	0.00397211
Bacteria.Firmicutes.Bacilli.Lactobacillales.Carnobacteriaceae.Granulicatella	4.03877	PA	3.74707	0.010335
Bacteria.Proteobacteria.Gammaproteobacteria.Pasteurellales.Pasteurellaceae.Haemophilus	4.08718	PA	3.74205	0.0463533
Bacteria	6	PA	3.65104	1.78e-08
Bacteria.Actinobacteria.Actinobacteria.Actinomycetales	3.96651	PA	3.5824	0.0229611
Bacteria.Actinobacteria.Actinobacteria.Actinomycetales.Micrococcaceae	3.64794	PA	3.30957	0.000350565
Bacteria.Actinobacteria.Actinobacteria.Actinomycetales.Micrococcaceae.Rothia	3.61126	PA	3.26642	0.00134985
Bacteria.Firmicutes.Clostridia.Clostridiales.Ruminococcaceae.Faecalibacterium	3.73886	PS	3.22049	0.0255621
Bacteria.Bacteroidetes.Bacteroidia.Bacteroidales.Bacteroidaceae.Bacteroides	3.7273	PS	3.21216	0.0282656
Bacteria.Bacteroidetes.Bacteroidia.Bacteroidales.Bacteroidaceae	3.7273	PS	3.20551	0.0311543
Bacteria.Firmicutes.Clostridia.Clostridiales.Lachnospiraceae.Blautia	3.75417	PS	3.19258	0.0364937
Bacteria.Firmicutes.Clostridia.Clostridiales.Lachnospiraceae.Coprococcus	3.57252	PS	3.0569	0.00810983
Bacteria.Proteobacteria.Gammaproteobacteria.Pseudomonadales.Moraxellaceae.Moraxella	3.28651	PA	3.02894	0.0191276
Bacteria.Fusobacteria.Fusobacteriia.Fusobacteriales.Leptotrichiaceae	3.32563	PA	2.94131	0.0491585
Bacteria.Firmicutes.Clostridia.Clostridiales.Veillonellaceae.Megamonas	3.21217	PS	2.76073	0.00678342
Bacteria.Actinobacteria.Actinobacteria.Actinomycetales.Thermomonosporaceae.Actinomadura	0.62228	PS	2.69302	0.0437698
Bacteria.Actinobacteria.Actinobacteria.Actinomycetales.Thermomonosporaceae	0.62228	PS	2.68157	0.0437698
Bacteria.Firmicutes.Clostridia.Clostridiales.Lachnospiraceae.Lachnospira	3.15146	PS	2.58518	0.0491221
Bacteria.Firmicutes.Clostridia.Clostridiales.Tissierellaceae	2.92204	PA	2.58144	0.0439647
Bacteria.Bacteroidetes.Flavobacteriia.Flavobacteriales.Flavobacteriaceae	2.9548	PA	2.57645	0.0404245
Bacteria.Actinobacteria.Actinobacteria.Actinomycetales.Streptomycetaceae.Streptomyces	1.10768	PS	2.52129	0.010648
Bacteria.Actinobacteria.Actinobacteria.Actinomycetales.Streptomycetaceae	1.10768	PS	2.46896	0.010648
Bacteria.Actinobacteria.Actinobacteria.Actinomycetales.Pseudonocardiaceae.Thermobispora	0.800462	PS	2.42104	0.00904002
Bacteria.Verrucomicrobia	2.60502	PS	2.32155	0.011566
Bacteria.Verrucomicrobia.Verrucomicrobiae.Verrucomicrobiales.Verrucomicrobiaceae	2.60198	PS	2.32028	0.0118568
Bacteria.Verrucomicrobia.Verrucomicrobiae	2.60198	PS	2.29488	0.0118568
Bacteria.Verrucomicrobia.Verrucomicrobiae.Verrucomicrobiales	2.60198	PS	2.28887	0.0118568
Bacteria.Proteobacteria.Alphaproteobacteria.Rhodospirillales.Acetobacteraceae	1.01291	PA	2.26911	0.0341939
Bacteria.Verrucomicrobia.Verrucomicrobiae.Verrucomicrobiales.Verrucomicrobiaceae.Akkermansia	2.56406	PS	2.25769	0.0369761
Bacteria.Firmicutes.Clostridia.Clostridiales.Tissierellaceae.Parvimonas	2.53856	PA	2.21586	0.04524
Bacteria.Proteobacteria.Betaproteobacteria.Neisseriales.Neisseriaceae.Eikenella	2.49504	PA	2.20855	0.00340854
Bacteria.Proteobacteria.Betaproteobacteria.Burkholderiales.Alcaligenaceae	2.81243	PS	2.19998	0.0201821
Bacteria.Proteobacteria.Betaproteobacteria.Burkholderiales.Alcaligenaceae.Sutterella	2.75188	PS	2.19087	0.0140175
Bacteria.Firmicutes.Bacilli.Bacillales.Planococcaceae	2.52666	PA	2.16735	0.0284347
Bacteria.Bacteroidetes.Bacteroidia.Bacteroidales.Porphyromonadaceae.Parabacteroides	2.66754	PS	2.1476	0.00889516
Bacteria.Bacteroidetes.Sphingobacteriia.Sphingobacteriales.Sphingobacteriaceae.Parapedobacter	1.24816	PS	2.07333	0.0016703
Bacteria.Firmicutes.Bacilli.Bacillales.Bacillaceae.Gracilibacillus	0.157222	PS	2.05727	0.00904002
Bacteria.Proteobacteria.Deltaproteobacteria.Desulfovibrionales.Desulfovibrionaceae	2.36631	PS	2.01057	0.00432494
Archaea	0			-
Archaea.Euryarchaeota	0			-
Archaea.Euryarchaeota.Methanobacteria	0			-
Archaea.Euryarchaeota.Methanobacteria.Methanobacteriales	0			-
Archaea.Euryarchaeota.Methanobacteria.Methanobacteriales.Methanobacteriaceae	0			-
Archaea.Euryarchaeota.Methanobacteria.Methanobacteriales.Methanobacteriaceae.Methanobrevibacter	0			-
Bacteria.Acidobacteria	0			-
Bacteria.Acidobacteria.Acidobacteriia	0			-
Bacteria.Acidobacteria.Acidobacteriia.Acidobacteriales	0			-
Bacteria.Acidobacteria.Acidobacteriia.Acidobacteriales.Koribacteraceae	0			-
Bacteria.Acidobacteria.Acidobacteriia.Acidobacteriales.Koribacteraceae.Candidatus_Koribacter	0			-
Bacteria.Acidobacteria.Solibacteres	0			-
Bacteria.Acidobacteria.Solibacteres.Solibacterales	0			-
Bacteria.Acidobacteria.Solibacteres.Solibacterales.Bryobacteraceae	0			-
Bacteria.Acidobacteria.Solibacteres.Solibacterales.Bryobacteraceae.Bryobacter	0			-
Bacteria.Actinobacteria	4.11193			-
Bacteria.Actinobacteria.Acidimicrobiia	0.181531			-
Bacteria.Actinobacteria.Acidimicrobiia.Acidimicrobiales	0.181531			-
Bacteria.Actinobacteria.Acidimicrobiia.Acidimicrobiales.Iamiaceae	0.181531			-
Bacteria.Actinobacteria.Acidimicrobiia.Acidimicrobiales.Iamiaceae.Iamia	0.181531			-
Bacteria.Actinobacteria.Actinobacteria	4.09493			-
Bacteria.Actinobacteria.Actinobacteria.Actinomycetales.Actinomycetaceae	3.2418			-
Bacteria.Actinobacteria.Actinobacteria.Actinomycetales.Actinomycetaceae.Actinobaculum	0			-
Bacteria.Actinobacteria.Actinobacteria.Actinomycetales.Actinomycetaceae.Actinomyces	3.2336			-
Bacteria.Actinobacteria.Actinobacteria.Actinomycetales.Actinomycetaceae.Arcanobacterium	0.928113			-
Bacteria.Actinobacteria.Actinobacteria.Actinomycetales.Actinomycetaceae.Mobiluncus	0.664819			-
Bacteria.Actinobacteria.Actinobacteria.Actinomycetales.Actinomycetaceae.N09	0			-
Bacteria.Actinobacteria.Actinobacteria.Actinomycetales.Actinomycetaceae.Trueperella	1.1997			-
Bacteria.Actinobacteria.Actinobacteria.Actinomycetales.Actinomycetaceae.Varibaculum	0.683768			-
Bacteria.Actinobacteria.Actinobacteria.Actinomycetales.Bogoriellaceae	1.80482			-
Bacteria.Actinobacteria.Actinobacteria.Actinomycetales.Bogoriellaceae.Georgenia	1.80482			-
Bacteria.Actinobacteria.Actinobacteria.Actinomycetales.Brevibacteriaceae	1.65468			-
Bacteria.Actinobacteria.Actinobacteria.Actinomycetales.Brevibacteriaceae.Brevibacterium	1.65468			-
Bacteria.Actinobacteria.Actinobacteria.Actinomycetales.Cellulomonadaceae	0.32289			-
Bacteria.Actinobacteria.Actinobacteria.Actinomycetales.Cellulomonadaceae.Demequina	0.32289			-
Bacteria.Actinobacteria.Actinobacteria.Actinomycetales.Corynebacteriaceae	3.34315			-
Bacteria.Actinobacteria.Actinobacteria.Actinomycetales.Corynebacteriaceae.Corynebacterium	3.34315			-
Bacteria.Actinobacteria.Actinobacteria.Actinomycetales.Dermabacteraceae	1.36148			-
Bacteria.Actinobacteria.Actinobacteria.Actinomycetales.Dermabacteraceae.Brachybacterium	1.36148			-
Bacteria.Actinobacteria.Actinobacteria.Actinomycetales.Dermabacteraceae.Dermabacter	0			-
Bacteria.Actinobacteria.Actinobacteria.Actinomycetales.Dermacoccaceae	0.772633			-
Bacteria.Actinobacteria.Actinobacteria.Actinomycetales.Dermacoccaceae.Dermacoccus	0.772633			-
Bacteria.Actinobacteria.Actinobacteria.Actinomycetales.Dermatophilaceae	0			-
Bacteria.Actinobacteria.Actinobacteria.Actinomycetales.Dermatophilaceae.Dermatophilus	0			-
Bacteria.Actinobacteria.Actinobacteria.Actinomycetales.Dietziaceae	1.11866			-
Bacteria.Actinobacteria.Actinobacteria.Actinomycetales.Dietziaceae.Dietzia	1.11866			-
Bacteria.Actinobacteria.Actinobacteria.Actinomycetales.Geodermatophilaceae	0.982764			-
Bacteria.Actinobacteria.Actinobacteria.Actinomycetales.Geodermatophilaceae.Blastococcus	0.982764			-
Bacteria.Actinobacteria.Actinobacteria.Actinomycetales.Geodermatophilaceae.Geodermatophilus	0			-
Bacteria.Actinobacteria.Actinobacteria.Actinomycetales.Glycomycetaceae	0.709622			-
Bacteria.Actinobacteria.Actinobacteria.Actinomycetales.Glycomycetaceae.Glycomyces	0.709622			-
Bacteria.Actinobacteria.Actinobacteria.Actinomycetales.Gordoniaceae	1.17374			-
Bacteria.Actinobacteria.Actinobacteria.Actinomycetales.Gordoniaceae.Gordonia	1.17374			-
Bacteria.Actinobacteria.Actinobacteria.Actinomycetales.Intrasporangiaceae	2.69481			-
Bacteria.Actinobacteria.Actinobacteria.Actinomycetales.Intrasporangiaceae.Knoellia	2.69481			-
Bacteria.Actinobacteria.Actinobacteria.Actinomycetales.Jonesiaceae	0			-
Bacteria.Actinobacteria.Actinobacteria.Actinomycetales.Jonesiaceae.Jonesia	0			-
Bacteria.Actinobacteria.Actinobacteria.Actinomycetales.Microbacteriaceae	1.41852			-
Bacteria.Actinobacteria.Actinobacteria.Actinomycetales.Microbacteriaceae.Leucobacter	1.10421			-
Bacteria.Actinobacteria.Actinobacteria.Actinomycetales.Microbacteriaceae.Pseudoclavibacter	1.09497			-
Bacteria.Actinobacteria.Actinobacteria.Actinomycetales.Microbacteriaceae.Rathayibacter	0			-
Bacteria.Actinobacteria.Actinobacteria.Actinomycetales.Microbacteriaceae.Salinibacterium	1.13889			-
Bacteria.Actinobacteria.Actinobacteria.Actinomycetales.Micrococcaceae.Arthrobacter	1.31181			-
Bacteria.Actinobacteria.Actinobacteria.Actinomycetales.Micrococcaceae.Kocuria	1.10811			-
Bacteria.Actinobacteria.Actinobacteria.Actinomycetales.Micrococcaceae.Nesterenkonia	1.38573			-
Bacteria.Actinobacteria.Actinobacteria.Actinomycetales.Micrococcaceae.Renibacterium	2.48062			-
Bacteria.Actinobacteria.Actinobacteria.Actinomycetales.Micromonosporaceae	0.711595			-
Bacteria.Actinobacteria.Actinobacteria.Actinomycetales.Micromonosporaceae.Actinocatenispora	0.711595			-
Bacteria.Actinobacteria.Actinobacteria.Actinomycetales.Mycobacteriaceae	1.47295			-
Bacteria.Actinobacteria.Actinobacteria.Actinomycetales.Mycobacteriaceae.Mycobacterium	1.47295			-
Bacteria.Actinobacteria.Actinobacteria.Actinomycetales.Nocardiaceae	1.7903			-
Bacteria.Actinobacteria.Actinobacteria.Actinomycetales.Nocardiaceae.Rhodococcus	1.7903			-
Bacteria.Actinobacteria.Actinobacteria.Actinomycetales.Nocardioidaceae	0			-
Bacteria.Actinobacteria.Actinobacteria.Actinomycetales.Nocardioidaceae.Actinopolymorpha	0			-
Bacteria.Actinobacteria.Actinobacteria.Actinomycetales.Nocardioidaceae.Aeromicrobium	0			-
Bacteria.Actinobacteria.Actinobacteria.Actinomycetales.Nocardioidaceae.Kribbella	0			-
Bacteria.Actinobacteria.Actinobacteria.Actinomycetales.Nocardioidaceae.Nocardioides	0			-
Bacteria.Actinobacteria.Actinobacteria.Actinomycetales.Nocardiopsaceae	0.902031			-
Bacteria.Actinobacteria.Actinobacteria.Actinomycetales.Nocardiopsaceae.Thermobifida	0.902031			-
Bacteria.Actinobacteria.Actinobacteria.Actinomycetales.Promicromonosporaceae	0			-
Bacteria.Actinobacteria.Actinobacteria.Actinomycetales.Promicromonosporaceae.Promicromonospora	0			-
Bacteria.Actinobacteria.Actinobacteria.Actinomycetales.Propionibacteriaceae	1.86898			0.0335117
Bacteria.Actinobacteria.Actinobacteria.Actinomycetales.Propionibacteriaceae.Brooklawnia	0			-
Bacteria.Actinobacteria.Actinobacteria.Actinomycetales.Propionibacteriaceae.Propionibacterium	1.86898			0.0335117
Bacteria.Actinobacteria.Actinobacteria.Actinomycetales.Pseudonocardiaceae	1.42066			-
Bacteria.Actinobacteria.Actinobacteria.Actinomycetales.Pseudonocardiaceae.Actinomycetospora	0			-
Bacteria.Actinobacteria.Actinobacteria.Actinomycetales.Pseudonocardiaceae.Amycolatopsis	1.0035			-
Bacteria.Actinobacteria.Actinobacteria.Actinomycetales.Pseudonocardiaceae.Jiangella	0.146798			-
Bacteria.Actinobacteria.Actinobacteria.Actinomycetales.Pseudonocardiaceae.Pseudonocardia	0.580753			-
Bacteria.Actinobacteria.Actinobacteria.Actinomycetales.Pseudonocardiaceae.Saccharomonospora	0.95241			-
Bacteria.Actinobacteria.Actinobacteria.Actinomycetales.Pseudonocardiaceae.Saccharopolyspora	1.07403			-
Bacteria.Actinobacteria.Actinobacteria.Actinomycetales.Streptosporangiaceae	0			-
Bacteria.Actinobacteria.Actinobacteria.Actinomycetales.Streptosporangiaceae.Nonomuraea	0			-
Bacteria.Actinobacteria.Actinobacteria.Actinomycetales.Tsukamurellaceae	0.835527			-
Bacteria.Actinobacteria.Actinobacteria.Actinomycetales.Tsukamurellaceae.Tsukamurella	0.835527			-
Bacteria.Actinobacteria.Actinobacteria.Actinomycetales.Williamsiaceae	1.20567			-
Bacteria.Actinobacteria.Actinobacteria.Actinomycetales.Williamsiaceae.Williamsia	1.20567			-
Bacteria.Actinobacteria.Actinobacteria.Actinomycetales.Yaniellaceae	0			-
Bacteria.Actinobacteria.Actinobacteria.Actinomycetales.Yaniellaceae.Yaniella	0			-
Bacteria.Actinobacteria.Actinobacteria.Bifidobacteriales	3.66682			-
Bacteria.Actinobacteria.Actinobacteria.Bifidobacteriales.Bifidobacteriaceae	3.66682			-
Bacteria.Actinobacteria.Actinobacteria.Bifidobacteriales.Bifidobacteriaceae.Alloscardovia	0			-
Bacteria.Actinobacteria.Actinobacteria.Bifidobacteriales.Bifidobacteriaceae.Bifidobacterium	3.66631			-
Bacteria.Actinobacteria.Actinobacteria.Bifidobacteriales.Bifidobacteriaceae.Gardnerella	0.852595			-
Bacteria.Actinobacteria.Actinobacteria.Bifidobacteriales.Bifidobacteriaceae.Scardovia	0.673428			-
Bacteria.Actinobacteria.Coriobacteriia	2.69199			-
Bacteria.Actinobacteria.Coriobacteriia.Coriobacteriales	2.69199			-
Bacteria.Actinobacteria.Coriobacteriia.Coriobacteriales.Coriobacteriaceae	2.69199			-
Bacteria.Actinobacteria.Coriobacteriia.Coriobacteriales.Coriobacteriaceae.Adlercreutzia	2.01002			0.0124663
Bacteria.Actinobacteria.Coriobacteriia.Coriobacteriales.Coriobacteriaceae.Atopobium	2.62116			-
Bacteria.Actinobacteria.Coriobacteriia.Coriobacteriales.Coriobacteriaceae.Collinsella	0			-
Bacteria.Actinobacteria.Coriobacteriia.Coriobacteriales.Coriobacteriaceae.Eggerthella	1.32305			-
Bacteria.Actinobacteria.Coriobacteriia.Coriobacteriales.Coriobacteriaceae.Olsenella	1.05253			-
Bacteria.Actinobacteria.Nitriliruptoria	0			-
Bacteria.Actinobacteria.Nitriliruptoria.Euzebyales	0			-
Bacteria.Actinobacteria.Nitriliruptoria.Euzebyales.Euzebyaceae	0			-
Bacteria.Actinobacteria.Nitriliruptoria.Euzebyales.Euzebyaceae.Euzebya	0			-
Bacteria.Actinobacteria.Rubrobacteria	0.158346			-
Bacteria.Actinobacteria.Rubrobacteria.Rubrobacterales	0.158346			-
Bacteria.Actinobacteria.Rubrobacteria.Rubrobacterales.Rubrobacteraceae	0.158346			-
Bacteria.Actinobacteria.Rubrobacteria.Rubrobacterales.Rubrobacteraceae.Rubrobacter	0.158346			-
Bacteria.Actinobacteria.Thermoleophilia	0.455019			-
Bacteria.Actinobacteria.Thermoleophilia.Solirubrobacterales	0.455019			-
Bacteria.Actinobacteria.Thermoleophilia.Solirubrobacterales.Conexibacteraceae	0			-
Bacteria.Actinobacteria.Thermoleophilia.Solirubrobacterales.Conexibacteraceae.Conexibacter	0			-
Bacteria.Actinobacteria.Thermoleophilia.Solirubrobacterales.Solirubrobacteraceae	0.455019			-
Bacteria.Actinobacteria.Thermoleophilia.Solirubrobacterales.Solirubrobacteraceae.Solirubrobacter	0.455019			-
Bacteria.Armatimonadetes	0.102793			-
Bacteria.Armatimonadetes.Fimbriimonadia	0.102793			-
Bacteria.Armatimonadetes.Fimbriimonadia.Fimbriimonadales	0.102793			-
Bacteria.Armatimonadetes.Fimbriimonadia.Fimbriimonadales.Fimbriimonadaceae	0.102793			-
Bacteria.Armatimonadetes.Fimbriimonadia.Fimbriimonadales.Fimbriimonadaceae.Fimbriimonas	0.102793			-
Bacteria.Bacteroidetes	4.68318			-
Bacteria.Bacteroidetes.Bacteroidia	4.59431			-
Bacteria.Bacteroidetes.Bacteroidia.Bacteroidales	4.59431			-
Bacteria.Bacteroidetes.Bacteroidia.Bacteroidales.Bacteroidaceae.5_7N15	1.50073			-
Bacteria.Bacteroidetes.Bacteroidia.Bacteroidales.Bacteroidaceae.BF311	0			-
Bacteria.Bacteroidetes.Bacteroidia.Bacteroidales.Marinilabiaceae	0.929074			-
Bacteria.Bacteroidetes.Bacteroidia.Bacteroidales.Marinilabiaceae.Ruminofilibacter	0.929074			-
Bacteria.Bacteroidetes.Bacteroidia.Bacteroidales.Odoribacteraceae	1.90123			0.00982812
Bacteria.Bacteroidetes.Bacteroidia.Bacteroidales.Odoribacteraceae.Butyricimonas	1.28839			-
Bacteria.Bacteroidetes.Bacteroidia.Bacteroidales.Odoribacteraceae.Odoribacter	1.8207			0.00867349
Bacteria.Bacteroidetes.Bacteroidia.Bacteroidales.Paraprevotellaceae	1.57489			-
Bacteria.Bacteroidetes.Bacteroidia.Bacteroidales.Paraprevotellaceae.CF231	1.35403			-
Bacteria.Bacteroidetes.Bacteroidia.Bacteroidales.Paraprevotellaceae.Paraprevotella	1.03789			-
Bacteria.Bacteroidetes.Bacteroidia.Bacteroidales.Paraprevotellaceae.YRC22	0.739615			-
Bacteria.Bacteroidetes.Bacteroidia.Bacteroidales.Porphyromonadaceae	3.67781			-
Bacteria.Bacteroidetes.Bacteroidia.Bacteroidales.Porphyromonadaceae.Dysgonomonas	0			-
Bacteria.Bacteroidetes.Bacteroidia.Bacteroidales.Porphyromonadaceae.Paludibacter	1.79308			-
Bacteria.Bacteroidetes.Bacteroidia.Bacteroidales.Porphyromonadaceae.Petrimonas	0			-
Bacteria.Bacteroidetes.Bacteroidia.Bacteroidales.Porphyromonadaceae.Porphyromonas	3.63032			-
Bacteria.Bacteroidetes.Bacteroidia.Bacteroidales.Porphyromonadaceae.Tannerella	2.17416			-
Bacteria.Bacteroidetes.Bacteroidia.Bacteroidales.Prevotellaceae	4.49721			-
Bacteria.Bacteroidetes.Bacteroidia.Bacteroidales.Prevotellaceae.Prevotella	4.49721			-
Bacteria.Bacteroidetes.Bacteroidia.Bacteroidales.Rikenellaceae	1.47233			-
Bacteria.Bacteroidetes.Bacteroidia.Bacteroidales.Rikenellaceae.AF12	0.995445			-
Bacteria.Bacteroidetes.Bacteroidia.Bacteroidales.Rikenellaceae.Alistipes	1.27968			-
Bacteria.Bacteroidetes.Bacteroidia.Bacteroidales.Rikenellaceae.Blvii28	0.704606			-
Bacteria.Bacteroidetes.Bacteroidia.Bacteroidales.Rikenellaceae.Rikenella	0.571086			0.00904002
Bacteria.Bacteroidetes.Cytophagia	0.734791			-
Bacteria.Bacteroidetes.Cytophagia.Cytophagales	0.734791			-
Bacteria.Bacteroidetes.Cytophagia.Cytophagales.Cytophagaceae	0.734791			-
Bacteria.Bacteroidetes.Cytophagia.Cytophagales.Cytophagaceae.Adhaeribacter	0			-
Bacteria.Bacteroidetes.Cytophagia.Cytophagales.Cytophagaceae.Cytophaga	0			-
Bacteria.Bacteroidetes.Cytophagia.Cytophagales.Cytophagaceae.Dyadobacter	0.605471			-
Bacteria.Bacteroidetes.Cytophagia.Cytophagales.Cytophagaceae.Emticicia	0			-
Bacteria.Bacteroidetes.Cytophagia.Cytophagales.Cytophagaceae.Flectobacillus	0.0894786			-
Bacteria.Bacteroidetes.Cytophagia.Cytophagales.Cytophagaceae.Hymenobacter	0.125558			-
Bacteria.Bacteroidetes.Cytophagia.Cytophagales.Cytophagaceae.Leadbetterella	0			-
Bacteria.Bacteroidetes.Cytophagia.Cytophagales.Cytophagaceae.Pontibacter	0			-
Bacteria.Bacteroidetes.Cytophagia.Cytophagales.Cytophagaceae.Rhodocytophaga	0			-
Bacteria.Bacteroidetes.Cytophagia.Cytophagales.Cytophagaceae.Rudanella	0			-
Bacteria.Bacteroidetes.Cytophagia.Cytophagales.Cytophagaceae.Runella	0			-
Bacteria.Bacteroidetes.Cytophagia.Cytophagales.Cytophagaceae.Siphonobacter	0			-
Bacteria.Bacteroidetes.Cytophagia.Cytophagales.Cytophagaceae.Spirosoma	0			-
Bacteria.Bacteroidetes.Flavobacteriia	3.46218			-
Bacteria.Bacteroidetes.Flavobacteriia.Flavobacteriales	3.46218			-
Bacteria.Bacteroidetes.Flavobacteriia.Flavobacteriales.Cryomorphaceae	1.14034			-
Bacteria.Bacteroidetes.Flavobacteriia.Flavobacteriales.Cryomorphaceae.Brumimicrobium	0			-
Bacteria.Bacteroidetes.Flavobacteriia.Flavobacteriales.Cryomorphaceae.Fluviicola	1.14034			-
Bacteria.Bacteroidetes.Flavobacteriia.Flavobacteriales.Flavobacteriaceae.Aequorivita	0			-
Bacteria.Bacteroidetes.Flavobacteriia.Flavobacteriales.Flavobacteriaceae.Capnocytophaga	2.91211			-
Bacteria.Bacteroidetes.Flavobacteriia.Flavobacteriales.Flavobacteriaceae.Flavobacterium	1.92311			-
Bacteria.Bacteroidetes.Flavobacteriia.Flavobacteriales.Flavobacteriaceae.Gelidibacter	0			-
Bacteria.Bacteroidetes.Flavobacteriia.Flavobacteriales.Flavobacteriaceae.Myroides	0			-
Bacteria.Bacteroidetes.Flavobacteriia.Flavobacteriales.Weeksellaceae	3.29745			-
Bacteria.Bacteroidetes.Flavobacteriia.Flavobacteriales.Weeksellaceae.Chryseobacterium	2.54564			-
Bacteria.Bacteroidetes.Flavobacteriia.Flavobacteriales.Weeksellaceae.Cloacibacterium	2.95871			-
Bacteria.Bacteroidetes.Flavobacteriia.Flavobacteriales.Weeksellaceae.Elizabethkingia	2.85359			-
Bacteria.Bacteroidetes.Flavobacteriia.Flavobacteriales.Weeksellaceae.Ornithobacterium	0			-
Bacteria.Bacteroidetes.Flavobacteriia.Flavobacteriales.Weeksellaceae.Wautersiella	0.963508			-
Bacteria.Bacteroidetes.Saprospirae	0.907053			-
Bacteria.Bacteroidetes.Saprospirae.Saprospirales	0.907053			-
Bacteria.Bacteroidetes.Saprospirae.Saprospirales.Chitinophagaceae	0.89581			-
Bacteria.Bacteroidetes.Saprospirae.Saprospirales.Chitinophagaceae.Flavisolibacter	0			-
Bacteria.Bacteroidetes.Saprospirae.Saprospirales.Chitinophagaceae.Niabella	0			-
Bacteria.Bacteroidetes.Saprospirae.Saprospirales.Chitinophagaceae.Sediminibacterium	0.89581			-
Bacteria.Bacteroidetes.Saprospirae.Saprospirales.Saprospiraceae	0			-
Bacteria.Bacteroidetes.Saprospirae.Saprospirales.Saprospiraceae.Haliscomenobacter	0			-
Bacteria.Bacteroidetes.Sphingobacteriia	3.77887			-
Bacteria.Bacteroidetes.Sphingobacteriia.Sphingobacteriales	3.77887			-
Bacteria.Bacteroidetes.Sphingobacteriia.Sphingobacteriales.Sphingobacteriaceae	3.77887			-
Bacteria.Bacteroidetes.Sphingobacteriia.Sphingobacteriales.Sphingobacteriaceae.Mucilaginibacter	0			-
Bacteria.Bacteroidetes.Sphingobacteriia.Sphingobacteriales.Sphingobacteriaceae.Olivibacter	0.724206			-
Bacteria.Bacteroidetes.Sphingobacteriia.Sphingobacteriales.Sphingobacteriaceae.Pedobacter	3.777			-
Bacteria.Bacteroidetes.Sphingobacteriia.Sphingobacteriales.Sphingobacteriaceae.Sphingobacterium	1.30727			-
Bacteria.Chlamydiae	1.01661			-
Bacteria.Chlamydiae.Chlamydiia	1.01661			-
Bacteria.Chlamydiae.Chlamydiia.Chlamydiales	1.01661			-
Bacteria.Chlamydiae.Chlamydiia.Chlamydiales.Parachlamydiaceae	1.01661			-
Bacteria.Chlamydiae.Chlamydiia.Chlamydiales.Parachlamydiaceae.Neochlamydia	1.01661			-
Bacteria.Chlamydiae.Chlamydiia.Chlamydiales.Rhabdochlamydiaceae	0			-
Bacteria.Chlamydiae.Chlamydiia.Chlamydiales.Rhabdochlamydiaceae.Candidatus_Rhabdochlamydia	0			-
Bacteria.Chlamydiae.Chlamydiia.Chlamydiales.Simkaniaceae	0			-
Bacteria.Chlamydiae.Chlamydiia.Chlamydiales.Simkaniaceae.Fritschea	0			-
Bacteria.Chloroflexi	0			-
Bacteria.Chloroflexi.Anaerolineae	0			-
Bacteria.Chloroflexi.Anaerolineae.Anaerolineales	0			-
Bacteria.Chloroflexi.Anaerolineae.Anaerolineales.Anaerolinaceae	0			-
Bacteria.Chloroflexi.Anaerolineae.Anaerolineales.Anaerolinaceae.SHD_231	0			-
Bacteria.Chloroflexi.Anaerolineae.Anaerolineales.Anaerolinaceae.T78	0			-
Bacteria.Chloroflexi.Chloroflexi	0			-
Bacteria.Chloroflexi.Chloroflexi.Chloroflexales	0			-
Bacteria.Chloroflexi.Chloroflexi.Chloroflexales.Chloroflexaceae	0			-
Bacteria.Chloroflexi.Chloroflexi.Chloroflexales.Chloroflexaceae.Chloronema	0			-
Bacteria.Cyanobacteria	1.1614			-
Bacteria.Cyanobacteria.Nostocophycideae	0			-
Bacteria.Cyanobacteria.Nostocophycideae.Stigonematales	0			-
Bacteria.Cyanobacteria.Nostocophycideae.Stigonematales.Rivulariaceae	0			-
Bacteria.Cyanobacteria.Nostocophycideae.Stigonematales.Rivulariaceae.Calothrix	0			-
Bacteria.Cyanobacteria.Oscillatoriophycideae	0			-
Bacteria.Cyanobacteria.Oscillatoriophycideae.Chroococcales	0			-
Bacteria.Cyanobacteria.Oscillatoriophycideae.Chroococcales.Xenococcaceae	0			-
Bacteria.Cyanobacteria.Oscillatoriophycideae.Chroococcales.Xenococcaceae.Chroococcidiopsis	0			-
Bacteria.Cyanobacteria.Oscillatoriophycideae.Oscillatoriales	0			-
Bacteria.Cyanobacteria.Oscillatoriophycideae.Oscillatoriales.Phormidiaceae	0			-
Bacteria.Cyanobacteria.Oscillatoriophycideae.Oscillatoriales.Phormidiaceae.Phormidium	0			-
Bacteria.Cyanobacteria.Synechococcophycideae	1.13047			-
Bacteria.Cyanobacteria.Synechococcophycideae.Pseudanabaenales	1.13047			-
Bacteria.Cyanobacteria.Synechococcophycideae.Pseudanabaenales.Pseudanabaenaceae	1.13047			-
Bacteria.Cyanobacteria.Synechococcophycideae.Pseudanabaenales.Pseudanabaenaceae.Leptolyngbya	1.13047			-
Bacteria.Deferribacteres	1.93187			-
Bacteria.Deferribacteres.Deferribacteres	1.93187			-
Bacteria.Deferribacteres.Deferribacteres.Deferribacterales	1.93187			-
Bacteria.Deferribacteres.Deferribacteres.Deferribacterales.Deferribacteraceae	1.93187			-
Bacteria.Deferribacteres.Deferribacteres.Deferribacterales.Deferribacteraceae.Mucispirillum	1.93187			-
Bacteria.Fibrobacteres	0			-
Bacteria.Fibrobacteres.Fibrobacteria	0			-
Bacteria.Fibrobacteres.Fibrobacteria.Fibrobacterales	0			-
Bacteria.Fibrobacteres.Fibrobacteria.Fibrobacterales.Fibrobacteraceae	0			-
Bacteria.Fibrobacteres.Fibrobacteria.Fibrobacterales.Fibrobacteraceae.Fibrobacter	0			-
Bacteria.Firmicutes	4.98154			-
Bacteria.Firmicutes.Bacilli.Bacillales	3.54606			-
Bacteria.Firmicutes.Bacilli.Bacillales.Alicyclobacillaceae	0			-
Bacteria.Firmicutes.Bacilli.Bacillales.Alicyclobacillaceae.Alicyclobacillus	0			-
Bacteria.Firmicutes.Bacilli.Bacillales.Bacillaceae	2.85144			-
Bacteria.Firmicutes.Bacilli.Bacillales.Bacillaceae.Anoxybacillus	2.35599			-
Bacteria.Firmicutes.Bacilli.Bacillales.Bacillaceae.Bacillus	2.6544			-
Bacteria.Firmicutes.Bacilli.Bacillales.Bacillaceae.Geobacillus	1.81776			-
Bacteria.Firmicutes.Bacilli.Bacillales.Bacillaceae.Geomicrobium	0			-
Bacteria.Firmicutes.Bacilli.Bacillales.Bacillaceae.Natronobacillus	0			-
Bacteria.Firmicutes.Bacilli.Bacillales.Bacillaceae.Oceanobacillus	0			-
Bacteria.Firmicutes.Bacilli.Bacillales.Bacillaceae.Sinobaca	0.0792685			-
Bacteria.Firmicutes.Bacilli.Bacillales.Bacillaceae.Virgibacillus	0			-
Bacteria.Firmicutes.Bacilli.Bacillales.Exiguobacteraceae	0.91388			-
Bacteria.Firmicutes.Bacilli.Bacillales.Exiguobacteraceae.Exiguobacterium	0.91388			-
Bacteria.Firmicutes.Bacilli.Bacillales.Listeriaceae	1.5577			-
Bacteria.Firmicutes.Bacilli.Bacillales.Listeriaceae.Brochothrix	1.5577			-
Bacteria.Firmicutes.Bacilli.Bacillales.Paenibacillaceae	2.30389			-
Bacteria.Firmicutes.Bacilli.Bacillales.Paenibacillaceae.Brevibacillus	0.486476			-
Bacteria.Firmicutes.Bacilli.Bacillales.Paenibacillaceae.Cohnella	0			-
Bacteria.Firmicutes.Bacilli.Bacillales.Paenibacillaceae.Paenibacillus	2.29723			-
Bacteria.Firmicutes.Bacilli.Bacillales.Paenibacillaceae.Saccharibacillus	0			-
Bacteria.Firmicutes.Bacilli.Bacillales.Paenibacillaceae.Thermobacillus	0			-
Bacteria.Firmicutes.Bacilli.Bacillales.Planococcaceae.Lysinibacillus	2.16733			-
Bacteria.Firmicutes.Bacilli.Bacillales.Planococcaceae.Planomicrobium	0			-
Bacteria.Firmicutes.Bacilli.Bacillales.Planococcaceae.Rummeliibacillus	0.736291			-
Bacteria.Firmicutes.Bacilli.Bacillales.Planococcaceae.Solibacillus	1.90999			-
Bacteria.Firmicutes.Bacilli.Bacillales.Planococcaceae.Sporosarcina	1.74513			-
Bacteria.Firmicutes.Bacilli.Bacillales.Planococcaceae.Ureibacillus	1.67127			0.0440119
Bacteria.Firmicutes.Bacilli.Bacillales.Sporolactobacillaceae	0			-
Bacteria.Firmicutes.Bacilli.Bacillales.Sporolactobacillaceae.Sporolactobacillus	0			-
Bacteria.Firmicutes.Bacilli.Bacillales.Staphylococcaceae	3.32951			-
Bacteria.Firmicutes.Bacilli.Bacillales.Staphylococcaceae.Jeotgalicoccus	1.07712			-
Bacteria.Firmicutes.Bacilli.Bacillales.Staphylococcaceae.Macrococcus	0.890975			-
Bacteria.Firmicutes.Bacilli.Bacillales.Staphylococcaceae.Salinicoccus	0			-
Bacteria.Firmicutes.Bacilli.Bacillales.Staphylococcaceae.Staphylococcus	3.32548			-
Bacteria.Firmicutes.Bacilli.Bacillales.Thermoactinomycetaceae	1.9419			-
Bacteria.Firmicutes.Bacilli.Bacillales.Thermoactinomycetaceae.Planifilum	1.84014			-
Bacteria.Firmicutes.Bacilli.Bacillales.Thermoactinomycetaceae.Shimazuella	0			-
Bacteria.Firmicutes.Bacilli.Bacillales.Thermoactinomycetaceae.Thermoactinomyces	1.26183			-
Bacteria.Firmicutes.Bacilli.Lactobacillales.Aerococcaceae	2.19069			-
Bacteria.Firmicutes.Bacilli.Lactobacillales.Aerococcaceae.Abiotrophia	1.83899			-
Bacteria.Firmicutes.Bacilli.Lactobacillales.Aerococcaceae.Aerococcus	1.49434			-
Bacteria.Firmicutes.Bacilli.Lactobacillales.Aerococcaceae.Alkalibacterium	0			-
Bacteria.Firmicutes.Bacilli.Lactobacillales.Aerococcaceae.Allofustis	0			-
Bacteria.Firmicutes.Bacilli.Lactobacillales.Aerococcaceae.Alloiococcus	1.16219			-
Bacteria.Firmicutes.Bacilli.Lactobacillales.Aerococcaceae.Facklamia	1.60601			0.03052
Bacteria.Firmicutes.Bacilli.Lactobacillales.Carnobacteriaceae.Carnobacterium	0.61998			-
Bacteria.Firmicutes.Bacilli.Lactobacillales.Carnobacteriaceae.Desemzia	0			-
Bacteria.Firmicutes.Bacilli.Lactobacillales.Carnobacteriaceae.Trichococcus	1.56803			-
Bacteria.Firmicutes.Bacilli.Lactobacillales.Enterococcaceae	1.8415			-
Bacteria.Firmicutes.Bacilli.Lactobacillales.Enterococcaceae.Enterococcus	1.82934			-
Bacteria.Firmicutes.Bacilli.Lactobacillales.Enterococcaceae.Tetragenococcus	0			-
Bacteria.Firmicutes.Bacilli.Lactobacillales.Enterococcaceae.Vagococcus	1.17269			0.00884918
Bacteria.Firmicutes.Bacilli.Lactobacillales.Lactobacillaceae	3.41717			-
Bacteria.Firmicutes.Bacilli.Lactobacillales.Lactobacillaceae.Lactobacillus	3.41549			-
Bacteria.Firmicutes.Bacilli.Lactobacillales.Lactobacillaceae.Pediococcus	1.00445			-
Bacteria.Firmicutes.Bacilli.Lactobacillales.Leuconostocaceae	1.35573			-
Bacteria.Firmicutes.Bacilli.Lactobacillales.Leuconostocaceae.Leuconostoc	1.09907			-
Bacteria.Firmicutes.Bacilli.Lactobacillales.Leuconostocaceae.Weissella	1.00528			-
Bacteria.Firmicutes.Bacilli.Lactobacillales.Streptococcaceae.Lactococcus	1.19414			-
Bacteria.Firmicutes.Bacilli.Turicibacterales	1.97838			-
Bacteria.Firmicutes.Bacilli.Turicibacterales.Turicibacteraceae	1.97838			-
Bacteria.Firmicutes.Bacilli.Turicibacterales.Turicibacteraceae.Turicibacter	1.97838			-
Bacteria.Firmicutes.Clostridia	4.65254			-
Bacteria.Firmicutes.Clostridia.Clostridiales	4.65254			-
Bacteria.Firmicutes.Clostridia.Clostridiales.Acidaminobacteraceae	0.503971			-
Bacteria.Firmicutes.Clostridia.Clostridiales.Acidaminobacteraceae.Acidaminobacter	0			-
Bacteria.Firmicutes.Clostridia.Clostridiales.Acidaminobacteraceae.Fusibacter	0			-
Bacteria.Firmicutes.Clostridia.Clostridiales.Acidaminobacteraceae.Guggenheimella	0.503971			-
Bacteria.Firmicutes.Clostridia.Clostridiales.Caldicoprobacteraceae	1.31643			-
Bacteria.Firmicutes.Clostridia.Clostridiales.Caldicoprobacteraceae.Caldicoprobacter	1.31643			-
Bacteria.Firmicutes.Clostridia.Clostridiales.Clostridiaceae	1.82349			0.000190841
Bacteria.Firmicutes.Clostridia.Clostridiales.Clostridiaceae.Alkaliphilus	0.334494			-
Bacteria.Firmicutes.Clostridia.Clostridiales.Clostridiaceae.Candidatus_Arthromitus	1.53263			0.0011403
Bacteria.Firmicutes.Clostridia.Clostridiales.Clostridiaceae.Clostridiisalibacter	0			-
Bacteria.Firmicutes.Clostridia.Clostridiales.Clostridiaceae.Proteiniborus	0			-
Bacteria.Firmicutes.Clostridia.Clostridiales.Clostridiaceae.Proteiniclasticum	1.48217			5.36e-05
Bacteria.Firmicutes.Clostridia.Clostridiales.Dehalobacteriaceae	1.74999			0.0359299
Bacteria.Firmicutes.Clostridia.Clostridiales.Dehalobacteriaceae.Dehalobacterium	1.74999			0.0359299
Bacteria.Firmicutes.Clostridia.Clostridiales.Eubacteriaceae	1.07236			-
Bacteria.Firmicutes.Clostridia.Clostridiales.Eubacteriaceae.Anaerofustis	0.626877			-
Bacteria.Firmicutes.Clostridia.Clostridiales.Eubacteriaceae.Garciella	0			-
Bacteria.Firmicutes.Clostridia.Clostridiales.Eubacteriaceae.Pseudoramibacter_Eubacterium	0.879534			-
Bacteria.Firmicutes.Clostridia.Clostridiales.Lachnospiraceae	4.24014			-
Bacteria.Firmicutes.Clostridia.Clostridiales.Lachnospiraceae.Anaerostipes	2.60546			-
Bacteria.Firmicutes.Clostridia.Clostridiales.Lachnospiraceae.Butyrivibrio	1.77663			-
Bacteria.Firmicutes.Clostridia.Clostridiales.Lachnospiraceae.Catonella	2.24158			-
Bacteria.Firmicutes.Clostridia.Clostridiales.Lachnospiraceae.Defluviitalea	0.716541			-
Bacteria.Firmicutes.Clostridia.Clostridiales.Lachnospiraceae.Dorea	2.70452			-
Bacteria.Firmicutes.Clostridia.Clostridiales.Lachnospiraceae.Epulopiscium	0.527149			-
Bacteria.Firmicutes.Clostridia.Clostridiales.Lachnospiraceae.Johnsonella	1.24671			-
Bacteria.Firmicutes.Clostridia.Clostridiales.Lachnospiraceae.Lachnoanaerobaculum	2.47377			-
Bacteria.Firmicutes.Clostridia.Clostridiales.Lachnospiraceae.Moryella	2.21258			-
Bacteria.Firmicutes.Clostridia.Clostridiales.Lachnospiraceae.Oribacterium	2.48808			-
Bacteria.Firmicutes.Clostridia.Clostridiales.Lachnospiraceae.Pseudobutyrivibrio	0			-
Bacteria.Firmicutes.Clostridia.Clostridiales.Lachnospiraceae.Roseburia	3.72062			-
Bacteria.Firmicutes.Clostridia.Clostridiales.Lachnospiraceae.Shuttleworthia	1.12851			-
Bacteria.Firmicutes.Clostridia.Clostridiales.Lachnospiraceae.Syntrophococcus	0			-
Bacteria.Firmicutes.Clostridia.Clostridiales.Mogibacteriaceae	2.00149			0.0264515
Bacteria.Firmicutes.Clostridia.Clostridiales.Mogibacteriaceae.Anaerovorax	0.952334			-
Bacteria.Firmicutes.Clostridia.Clostridiales.Mogibacteriaceae.Mogibacterium	1.96086			0.0225392
Bacteria.Firmicutes.Clostridia.Clostridiales.Peptococcaceae	1.46934			-
Bacteria.Firmicutes.Clostridia.Clostridiales.Peptococcaceae.Desulfosporosinus	0			-
Bacteria.Firmicutes.Clostridia.Clostridiales.Peptococcaceae.Desulfotomaculum	0			-
Bacteria.Firmicutes.Clostridia.Clostridiales.Peptococcaceae.Niigata_25	0			-
Bacteria.Firmicutes.Clostridia.Clostridiales.Peptococcaceae.Peptococcus	1.3985			-
Bacteria.Firmicutes.Clostridia.Clostridiales.Peptococcaceae.rc4_4	0.646861			-
Bacteria.Firmicutes.Clostridia.Clostridiales.Peptostreptococcaceae	2.59968			-
Bacteria.Firmicutes.Clostridia.Clostridiales.Peptostreptococcaceae.Filifactor	2.15501			-
Bacteria.Firmicutes.Clostridia.Clostridiales.Peptostreptococcaceae.Peptostreptococcus	2.4064			-
Bacteria.Firmicutes.Clostridia.Clostridiales.Ruminococcaceae	4.33957			-
Bacteria.Firmicutes.Clostridia.Clostridiales.Ruminococcaceae.Anaerofilum	0			-
Bacteria.Firmicutes.Clostridia.Clostridiales.Ruminococcaceae.Anaerotruncus	1.61847			-
Bacteria.Firmicutes.Clostridia.Clostridiales.Ruminococcaceae.Butyricicoccus	2.42764			0.009417
Bacteria.Firmicutes.Clostridia.Clostridiales.Ruminococcaceae.Clostridium	3.56149			-
Bacteria.Firmicutes.Clostridia.Clostridiales.Ruminococcaceae.Gemmiger	3.1465			-
Bacteria.Firmicutes.Clostridia.Clostridiales.Ruminococcaceae.Oscillospira	2.88183			-
Bacteria.Firmicutes.Clostridia.Clostridiales.Ruminococcaceae.Ruminococcus	4.01261			-
Bacteria.Firmicutes.Clostridia.Clostridiales.Symbiobacteriaceae	0.811615			-
Bacteria.Firmicutes.Clostridia.Clostridiales.Symbiobacteriaceae.Caldinitratiruptor	0			-
Bacteria.Firmicutes.Clostridia.Clostridiales.Symbiobacteriaceae.Symbiobacterium	0.811615			-
Bacteria.Firmicutes.Clostridia.Clostridiales.Syntrophomonadaceae	0			-
Bacteria.Firmicutes.Clostridia.Clostridiales.Syntrophomonadaceae.Syntrophomonas	0			-
Bacteria.Firmicutes.Clostridia.Clostridiales.Tissierellaceae.1_68	1.14187			-
Bacteria.Firmicutes.Clostridia.Clostridiales.Tissierellaceae.Anaerococcus	2.17908			-
Bacteria.Firmicutes.Clostridia.Clostridiales.Tissierellaceae.Finegoldia	1.10847			-
Bacteria.Firmicutes.Clostridia.Clostridiales.Tissierellaceae.Gallicola	0.713496			-
Bacteria.Firmicutes.Clostridia.Clostridiales.Tissierellaceae.GW_34	1.51148			-
Bacteria.Firmicutes.Clostridia.Clostridiales.Tissierellaceae.Helcococcus	1.50616			-
Bacteria.Firmicutes.Clostridia.Clostridiales.Tissierellaceae.Peptoniphilus	1.79077			-
Bacteria.Firmicutes.Clostridia.Clostridiales.Tissierellaceae.ph2	0.400355			-
Bacteria.Firmicutes.Clostridia.Clostridiales.Tissierellaceae.Sedimentibacter	1.50312			-
Bacteria.Firmicutes.Clostridia.Clostridiales.Tissierellaceae.Tepidimicrobium	1.37968			-
Bacteria.Firmicutes.Clostridia.Clostridiales.Tissierellaceae.Tissierella_Soehngenia	1.1861			-
Bacteria.Firmicutes.Clostridia.Clostridiales.Tissierellaceae.WAL_1855D	2.03015			-
Bacteria.Firmicutes.Clostridia.Clostridiales.Veillonellaceae	4.12803			-
Bacteria.Firmicutes.Clostridia.Clostridiales.Veillonellaceae.Acidaminococcus	2.27163			-
Bacteria.Firmicutes.Clostridia.Clostridiales.Veillonellaceae.Anaerovibrio	0			-
Bacteria.Firmicutes.Clostridia.Clostridiales.Veillonellaceae.Dialister	2.95446			-
Bacteria.Firmicutes.Clostridia.Clostridiales.Veillonellaceae.Megasphaera	3.08815			-
Bacteria.Firmicutes.Clostridia.Clostridiales.Veillonellaceae.Mitsuokella	0.635524			-
Bacteria.Firmicutes.Clostridia.Clostridiales.Veillonellaceae.Phascolarctobacterium	2.48648			-
Bacteria.Firmicutes.Clostridia.Clostridiales.Veillonellaceae.Propionispira	0			-
Bacteria.Firmicutes.Clostridia.Clostridiales.Veillonellaceae.Schwartzia	1.11287			-
Bacteria.Firmicutes.Clostridia.Clostridiales.Veillonellaceae.Selenomonas	2.29925			-
Bacteria.Firmicutes.Clostridia.Clostridiales.Veillonellaceae.vadinHB04	0			-
Bacteria.Firmicutes.Clostridia.Clostridiales.Veillonellaceae.Veillonella	4.00657			-
Bacteria.Firmicutes.Erysipelotrichi	2.98676			-
Bacteria.Firmicutes.Erysipelotrichi.Erysipelotrichales	2.98676			-
Bacteria.Firmicutes.Erysipelotrichi.Erysipelotrichales.Erysipelotrichaceae	2.98676			-
Bacteria.Firmicutes.Erysipelotrichi.Erysipelotrichales.Erysipelotrichaceae.Allobaculum	2.299			-
Bacteria.Firmicutes.Erysipelotrichi.Erysipelotrichales.Erysipelotrichaceae.Bulleidia	2.71844			-
Bacteria.Firmicutes.Erysipelotrichi.Erysipelotrichales.Erysipelotrichaceae.Catenibacterium	2.14166			0.0251872
Bacteria.Firmicutes.Erysipelotrichi.Erysipelotrichales.Erysipelotrichaceae.cc_115	0.8119			-
Bacteria.Firmicutes.Erysipelotrichi.Erysipelotrichales.Erysipelotrichaceae.Coprobacillus	1.55431			-
Bacteria.Firmicutes.Erysipelotrichi.Erysipelotrichales.Erysipelotrichaceae.Erysipelothrix	0.502956			-
Bacteria.Firmicutes.Erysipelotrichi.Erysipelotrichales.Erysipelotrichaceae.Eubacterium	2.07134			0.00104631
Bacteria.Firmicutes.Erysipelotrichi.Erysipelotrichales.Erysipelotrichaceae.gut	0			-
Bacteria.Firmicutes.Erysipelotrichi.Erysipelotrichales.Erysipelotrichaceae.Holdemania	0.712534			-
Bacteria.Firmicutes.Erysipelotrichi.Erysipelotrichales.Erysipelotrichaceae.L7A_E11	0			-
Bacteria.Firmicutes.Erysipelotrichi.Erysipelotrichales.Erysipelotrichaceae.p_75_a5	0			-
Bacteria.Firmicutes.Erysipelotrichi.Erysipelotrichales.Erysipelotrichaceae.PSB_M_3	0			-
Bacteria.Firmicutes.Erysipelotrichi.Erysipelotrichales.Erysipelotrichaceae.RFN20	0.488951			-
Bacteria.Firmicutes.Erysipelotrichi.Erysipelotrichales.Erysipelotrichaceae.Sharpea	1.2884			0.0016703
Bacteria.Fusobacteria	3.84709			-
Bacteria.Fusobacteria.Fusobacteriia	3.84709			-
Bacteria.Fusobacteria.Fusobacteriia.Fusobacteriales	3.84709			-
Bacteria.Fusobacteria.Fusobacteriia.Fusobacteriales.Fusobacteriaceae	3.69159			-
Bacteria.Fusobacteria.Fusobacteriia.Fusobacteriales.Fusobacteriaceae.Fusobacterium	3.69159			-
Bacteria.Fusobacteria.Fusobacteriia.Fusobacteriales.Leptotrichiaceae.Leptotrichia	3.32481			-
Bacteria.Fusobacteria.Fusobacteriia.Fusobacteriales.Leptotrichiaceae.Sneathia	0.60115			-
Bacteria.Lentisphaerae	0			-
Bacteria.Lentisphaerae.Lentisphaeria	0			-
Bacteria.Lentisphaerae.Lentisphaeria.Victivallales	0			-
Bacteria.Lentisphaerae.Lentisphaeria.Victivallales.Victivallaceae	0			-
Bacteria.Lentisphaerae.Lentisphaeria.Victivallales.Victivallaceae.Victivallis	0			-
Bacteria.Nitrospirae	0.0199785			-
Bacteria.Nitrospirae.Nitrospira	0.0199785			-
Bacteria.Nitrospirae.Nitrospira.Nitrospirales	0.0199785			-
Bacteria.Nitrospirae.Nitrospira.Nitrospirales.FW	0			-
Bacteria.Nitrospirae.Nitrospira.Nitrospirales.FW.4_29	0			-
Bacteria.Nitrospirae.Nitrospira.Nitrospirales.Nitrospiraceae	0			-
Bacteria.Nitrospirae.Nitrospira.Nitrospirales.Nitrospiraceae.Nitrospira	0			-
Bacteria.Proteobacteria	5.96197			-
Bacteria.Proteobacteria.Alphaproteobacteria	4.22176			-
Bacteria.Proteobacteria.Alphaproteobacteria.Caulobacterales	3.07872			-
Bacteria.Proteobacteria.Alphaproteobacteria.Caulobacterales.Caulobacteraceae	3.07872			-
Bacteria.Proteobacteria.Alphaproteobacteria.Caulobacterales.Caulobacteraceae.Asticcacaulis	1.15828			-
Bacteria.Proteobacteria.Alphaproteobacteria.Caulobacterales.Caulobacteraceae.Brevundimonas	2.19405			-
Bacteria.Proteobacteria.Alphaproteobacteria.Caulobacterales.Caulobacteraceae.Caulobacter	2.98533			-
Bacteria.Proteobacteria.Alphaproteobacteria.Caulobacterales.Caulobacteraceae.Mycoplana	1.78692			-
Bacteria.Proteobacteria.Alphaproteobacteria.Caulobacterales.Caulobacteraceae.Phenylobacterium	0			-
Bacteria.Proteobacteria.Alphaproteobacteria.Rhizobiales	3.14822			-
Bacteria.Proteobacteria.Alphaproteobacteria.Rhizobiales.Bradyrhizobiaceae	1.96659			-
Bacteria.Proteobacteria.Alphaproteobacteria.Rhizobiales.Bradyrhizobiaceae.Afipia	1.96659			-
Bacteria.Proteobacteria.Alphaproteobacteria.Rhizobiales.Hyphomicrobiaceae	1.88608			-
Bacteria.Proteobacteria.Alphaproteobacteria.Rhizobiales.Hyphomicrobiaceae.Devosia	1.37517			-
Bacteria.Proteobacteria.Alphaproteobacteria.Rhizobiales.Hyphomicrobiaceae.Filomicrobium	0			-
Bacteria.Proteobacteria.Alphaproteobacteria.Rhizobiales.Hyphomicrobiaceae.Hyphomicrobium	1.71709			-
Bacteria.Proteobacteria.Alphaproteobacteria.Rhizobiales.Hyphomicrobiaceae.Parvibaculum	0			-
Bacteria.Proteobacteria.Alphaproteobacteria.Rhizobiales.Hyphomicrobiaceae.Pedomicrobium	0			-
Bacteria.Proteobacteria.Alphaproteobacteria.Rhizobiales.Hyphomicrobiaceae.Rhodoplanes	0.0309233			-
Bacteria.Proteobacteria.Alphaproteobacteria.Rhizobiales.Methylobacteriaceae	2.43177			-
Bacteria.Proteobacteria.Alphaproteobacteria.Rhizobiales.Methylobacteriaceae.Methylobacterium	2.43177			-
Bacteria.Proteobacteria.Alphaproteobacteria.Rhizobiales.Phyllobacteriaceae	2.37738			-
Bacteria.Proteobacteria.Alphaproteobacteria.Rhizobiales.Phyllobacteriaceae.Phyllobacterium	2.37738			-
Bacteria.Proteobacteria.Alphaproteobacteria.Rhizobiales.Rhizobiaceae	2.78847			-
Bacteria.Proteobacteria.Alphaproteobacteria.Rhizobiales.Rhizobiaceae.Agrobacterium	2.78847			-
Bacteria.Proteobacteria.Alphaproteobacteria.Rhizobiales.Rhodobiaceae	0			-
Bacteria.Proteobacteria.Alphaproteobacteria.Rhizobiales.Rhodobiaceae.Afifella	0			-
Bacteria.Proteobacteria.Alphaproteobacteria.Rhizobiales.Xanthobacteraceae	2.05735			-
Bacteria.Proteobacteria.Alphaproteobacteria.Rhizobiales.Xanthobacteraceae.Xanthobacter	2.05735			-
Bacteria.Proteobacteria.Alphaproteobacteria.Rhodobacterales	2.55158			-
Bacteria.Proteobacteria.Alphaproteobacteria.Rhodobacterales.Hyphomonadaceae	0.00400332			-
Bacteria.Proteobacteria.Alphaproteobacteria.Rhodobacterales.Hyphomonadaceae.Hyphomonas	0.00400332			-
Bacteria.Proteobacteria.Alphaproteobacteria.Rhodobacterales.Rhodobacteraceae	2.55035			-
Bacteria.Proteobacteria.Alphaproteobacteria.Rhodobacterales.Rhodobacteraceae.Amaricoccus	0			-
Bacteria.Proteobacteria.Alphaproteobacteria.Rhodobacterales.Rhodobacteraceae.Paracoccus	2.50962			-
Bacteria.Proteobacteria.Alphaproteobacteria.Rhodobacterales.Rhodobacteraceae.Rhodobacter	1.49102			-
Bacteria.Proteobacteria.Alphaproteobacteria.Rhodobacterales.Rhodobacteraceae.Rubellimicrobium	0			-
Bacteria.Proteobacteria.Alphaproteobacteria.Rhodospirillales	3.21086			-
Bacteria.Proteobacteria.Alphaproteobacteria.Rhodospirillales.Acetobacteraceae.Acetobacter	0.324929			-
Bacteria.Proteobacteria.Alphaproteobacteria.Rhodospirillales.Acetobacteraceae.Craurococcus	0.635524			-
Bacteria.Proteobacteria.Alphaproteobacteria.Rhodospirillales.Acetobacteraceae.Gluconacetobacter	0			-
Bacteria.Proteobacteria.Alphaproteobacteria.Rhodospirillales.Acetobacteraceae.Gluconobacter	0			-
Bacteria.Proteobacteria.Alphaproteobacteria.Rhodospirillales.Acetobacteraceae.Roseococcus	0.731664			-
Bacteria.Proteobacteria.Alphaproteobacteria.Rhodospirillales.Acetobacteraceae.Roseomonas	0.508049			-
Bacteria.Proteobacteria.Alphaproteobacteria.Rhodospirillales.Rhodospirillaceae	3.2081			-
Bacteria.Proteobacteria.Alphaproteobacteria.Rhodospirillales.Rhodospirillaceae.Azospirillum	3.19967			-
Bacteria.Proteobacteria.Alphaproteobacteria.Rhodospirillales.Rhodospirillaceae.Inquilinus	1.14178			-
Bacteria.Proteobacteria.Alphaproteobacteria.Rhodospirillales.Rhodospirillaceae.Novispirillum	0			-
Bacteria.Proteobacteria.Alphaproteobacteria.Rhodospirillales.Rhodospirillaceae.Phaeospirillum	0			-
Bacteria.Proteobacteria.Alphaproteobacteria.Rhodospirillales.Rhodospirillaceae.Reyranella	0.820739			-
Bacteria.Proteobacteria.Alphaproteobacteria.Rhodospirillales.Rhodospirillaceae.Skermanella	1.46556			-
Bacteria.Proteobacteria.Alphaproteobacteria.Sphingomonadales	4.08194			-
Bacteria.Proteobacteria.Alphaproteobacteria.Sphingomonadales.Sphingomonadaceae	4.08194			-
Bacteria.Proteobacteria.Alphaproteobacteria.Sphingomonadales.Sphingomonadaceae.Blastomonas	2.33488			-
Bacteria.Proteobacteria.Alphaproteobacteria.Sphingomonadales.Sphingomonadaceae.Kaistobacter	0.209532			-
Bacteria.Proteobacteria.Alphaproteobacteria.Sphingomonadales.Sphingomonadaceae.Novosphingobium	2.73996			-
Bacteria.Proteobacteria.Alphaproteobacteria.Sphingomonadales.Sphingomonadaceae.Sandaracinobacter	0			-
Bacteria.Proteobacteria.Alphaproteobacteria.Sphingomonadales.Sphingomonadaceae.Sphingobium	1.52137			-
Bacteria.Proteobacteria.Alphaproteobacteria.Sphingomonadales.Sphingomonadaceae.Sphingomonas	4.05198			-
Bacteria.Proteobacteria.Alphaproteobacteria.Sphingomonadales.Sphingomonadaceae.Sphingopyxis	0.639262			-
Bacteria.Proteobacteria.Betaproteobacteria.Burkholderiales	3.85257			-
Bacteria.Proteobacteria.Betaproteobacteria.Burkholderiales.Alcaligenaceae.Achromobacter	0			-
Bacteria.Proteobacteria.Betaproteobacteria.Burkholderiales.Alcaligenaceae.Alcaligenes	0			-
Bacteria.Proteobacteria.Betaproteobacteria.Burkholderiales.Alcaligenaceae.Bordetella	0			-
Bacteria.Proteobacteria.Betaproteobacteria.Burkholderiales.Alcaligenaceae.Denitrobacter	0.634754			-
Bacteria.Proteobacteria.Betaproteobacteria.Burkholderiales.Alcaligenaceae.Kerstersia	0			-
Bacteria.Proteobacteria.Betaproteobacteria.Burkholderiales.Alcaligenaceae.Oligella	0.704853			-
Bacteria.Proteobacteria.Betaproteobacteria.Burkholderiales.Alcaligenaceae.Pusillimonas	2.17418			-
Bacteria.Proteobacteria.Betaproteobacteria.Burkholderiales.Burkholderiaceae	3.20715			-
Bacteria.Proteobacteria.Betaproteobacteria.Burkholderiales.Burkholderiaceae.Burkholderia	3.14919			-
Bacteria.Proteobacteria.Betaproteobacteria.Burkholderiales.Burkholderiaceae.Lautropia	2.30386			-
Bacteria.Proteobacteria.Betaproteobacteria.Burkholderiales.Comamonadaceae	3.52573			-
Bacteria.Proteobacteria.Betaproteobacteria.Burkholderiales.Comamonadaceae.Acidovorax	1.9578			-
Bacteria.Proteobacteria.Betaproteobacteria.Burkholderiales.Comamonadaceae.Aquabacterium	2.71218			-
Bacteria.Proteobacteria.Betaproteobacteria.Burkholderiales.Comamonadaceae.Comamonas	2.93912			-
Bacteria.Proteobacteria.Betaproteobacteria.Burkholderiales.Comamonadaceae.Curvibacter	0.969798			-
Bacteria.Proteobacteria.Betaproteobacteria.Burkholderiales.Comamonadaceae.Delftia	1.89617			-
Bacteria.Proteobacteria.Betaproteobacteria.Burkholderiales.Comamonadaceae.Hydrogenophaga	1.70303			-
Bacteria.Proteobacteria.Betaproteobacteria.Burkholderiales.Comamonadaceae.Leptothrix	2.90681			-
Bacteria.Proteobacteria.Betaproteobacteria.Burkholderiales.Comamonadaceae.Limnobacter	2.74471			-
Bacteria.Proteobacteria.Betaproteobacteria.Burkholderiales.Comamonadaceae.Limnohabitans	0.845768			-
Bacteria.Proteobacteria.Betaproteobacteria.Burkholderiales.Comamonadaceae.Methylibium	0			-
Bacteria.Proteobacteria.Betaproteobacteria.Burkholderiales.Comamonadaceae.Paucibacter	0.962082			-
Bacteria.Proteobacteria.Betaproteobacteria.Burkholderiales.Comamonadaceae.Polaromonas	0			-
Bacteria.Proteobacteria.Betaproteobacteria.Burkholderiales.Comamonadaceae.Rhodoferax	0.707591			-
Bacteria.Proteobacteria.Betaproteobacteria.Burkholderiales.Comamonadaceae.Schlegelella	1.7232			-
Bacteria.Proteobacteria.Betaproteobacteria.Burkholderiales.Comamonadaceae.Sphaerotilus	0			-
Bacteria.Proteobacteria.Betaproteobacteria.Burkholderiales.Comamonadaceae.Variovorax	2.50679			-
Bacteria.Proteobacteria.Betaproteobacteria.Burkholderiales.Oxalobacteraceae	3.20165			-
Bacteria.Proteobacteria.Betaproteobacteria.Burkholderiales.Oxalobacteraceae.Cupriavidus	0			-
Bacteria.Proteobacteria.Betaproteobacteria.Burkholderiales.Oxalobacteraceae.Herbaspirillum	1.89257			-
Bacteria.Proteobacteria.Betaproteobacteria.Burkholderiales.Oxalobacteraceae.Janthinobacterium	2.80564			-
Bacteria.Proteobacteria.Betaproteobacteria.Burkholderiales.Oxalobacteraceae.Massilia	2.89205			-
Bacteria.Proteobacteria.Betaproteobacteria.Burkholderiales.Oxalobacteraceae.Polynucleobacter	0.0785021			-
Bacteria.Proteobacteria.Betaproteobacteria.Burkholderiales.Oxalobacteraceae.Ralstonia	1.96616			-
Bacteria.Proteobacteria.Betaproteobacteria.Hydrogenophilales	0.767614			-
Bacteria.Proteobacteria.Betaproteobacteria.Hydrogenophilales.Hydrogenophilaceae	0.767614			-
Bacteria.Proteobacteria.Betaproteobacteria.Hydrogenophilales.Hydrogenophilaceae.Thiobacillus	0.767614			-
Bacteria.Proteobacteria.Betaproteobacteria.Methylophilales	0			-
Bacteria.Proteobacteria.Betaproteobacteria.Methylophilales.Methylophilaceae	0			-
Bacteria.Proteobacteria.Betaproteobacteria.Methylophilales.Methylophilaceae.Methylotenera	0			-
Bacteria.Proteobacteria.Betaproteobacteria.Neisseriales.Neisseriaceae.Elbe	0			-
Bacteria.Proteobacteria.Betaproteobacteria.Neisseriales.Neisseriaceae.Gulbenkiania	0.278884			-
Bacteria.Proteobacteria.Betaproteobacteria.Neisseriales.Neisseriaceae.Iodobacter	0			-
Bacteria.Proteobacteria.Betaproteobacteria.Neisseriales.Neisseriaceae.Kingella	1.37946			-
Bacteria.Proteobacteria.Betaproteobacteria.Neisseriales.Neisseriaceae.Microvirgula	0			-
Bacteria.Proteobacteria.Betaproteobacteria.Neisseriales.Neisseriaceae.Vitreoscilla	0.556343			-
Bacteria.Proteobacteria.Betaproteobacteria.Nitrosomonadales	0.62392			-
Bacteria.Proteobacteria.Betaproteobacteria.Nitrosomonadales.Nitrosomonadaceae	0.62392			-
Bacteria.Proteobacteria.Betaproteobacteria.Nitrosomonadales.Nitrosomonadaceae.Nitrosomonas	0.62392			-
Bacteria.Proteobacteria.Betaproteobacteria.Rhodocyclales	2.51977			-
Bacteria.Proteobacteria.Betaproteobacteria.Rhodocyclales.Rhodocyclaceae	2.51977			-
Bacteria.Proteobacteria.Betaproteobacteria.Rhodocyclales.Rhodocyclaceae.Azospira	0			-
Bacteria.Proteobacteria.Betaproteobacteria.Rhodocyclales.Rhodocyclaceae.Dechloromonas	0.864524			-
Bacteria.Proteobacteria.Betaproteobacteria.Rhodocyclales.Rhodocyclaceae.Methyloversatilis	2.48713			-
Bacteria.Proteobacteria.Betaproteobacteria.Rhodocyclales.Rhodocyclaceae.Petrobacter	1.2053			0.0459765
Bacteria.Proteobacteria.Betaproteobacteria.Rhodocyclales.Rhodocyclaceae.Propionivibrio	0			-
Bacteria.Proteobacteria.Betaproteobacteria.Rhodocyclales.Rhodocyclaceae.Sulfuritalea	0.0539531			-
Bacteria.Proteobacteria.Betaproteobacteria.Rhodocyclales.Rhodocyclaceae.Uliginosibacterium	0.706752			-
Bacteria.Proteobacteria.Betaproteobacteria.Rhodocyclales.Rhodocyclaceae.Zoogloea	0.632159			-
Bacteria.Proteobacteria.Deltaproteobacteria	2.38467			0.0118821
Bacteria.Proteobacteria.Deltaproteobacteria.Bdellovibrionales	1.20547			-
Bacteria.Proteobacteria.Deltaproteobacteria.Bdellovibrionales.Bacteriovoracaceae	0.971316			-
Bacteria.Proteobacteria.Deltaproteobacteria.Bdellovibrionales.Bacteriovoracaceae.Peredibacter	0.971316			-
Bacteria.Proteobacteria.Deltaproteobacteria.Bdellovibrionales.Bdellovibrionaceae	1.17461			-
Bacteria.Proteobacteria.Deltaproteobacteria.Bdellovibrionales.Bdellovibrionaceae.Bdellovibrio	1.17461			-
Bacteria.Proteobacteria.Deltaproteobacteria.Desulfobacterales	0			-
Bacteria.Proteobacteria.Deltaproteobacteria.Desulfobacterales.Desulfobacteraceae	0			-
Bacteria.Proteobacteria.Deltaproteobacteria.Desulfobacterales.Desulfobacteraceae.Desulfococcus	0			-
Bacteria.Proteobacteria.Deltaproteobacteria.Desulfobacterales.Desulfobulbaceae	0			-
Bacteria.Proteobacteria.Deltaproteobacteria.Desulfobacterales.Desulfobulbaceae.Desulfobulbus	0			-
Bacteria.Proteobacteria.Deltaproteobacteria.Desulfovibrionales	2.36631			0.00801559
Bacteria.Proteobacteria.Deltaproteobacteria.Desulfovibrionales.Desulfomicrobiaceae	0			-
Bacteria.Proteobacteria.Deltaproteobacteria.Desulfovibrionales.Desulfomicrobiaceae.Desulfomicrobium	0			-
Bacteria.Proteobacteria.Deltaproteobacteria.Desulfovibrionales.Desulfovibrionaceae.Bilophila	1.79539			0.000901737
Bacteria.Proteobacteria.Deltaproteobacteria.Desulfovibrionales.Desulfovibrionaceae.Desulfovibrio	2.23048			0.0226881
Bacteria.Proteobacteria.Deltaproteobacteria.Myxococcales	0			-
Bacteria.Proteobacteria.Deltaproteobacteria.Myxococcales.Cystobacteraceae	0			-
Bacteria.Proteobacteria.Deltaproteobacteria.Myxococcales.Cystobacteraceae.Cystobacter	0			-
Bacteria.Proteobacteria.Deltaproteobacteria.Myxococcales.Nannocystaceae	0			-
Bacteria.Proteobacteria.Deltaproteobacteria.Myxococcales.Nannocystaceae.Plesiocystis	0			-
Bacteria.Proteobacteria.Deltaproteobacteria.Myxococcales.Polyangiaceae	0			-
Bacteria.Proteobacteria.Deltaproteobacteria.Myxococcales.Polyangiaceae.Sorangium	0			-
Bacteria.Proteobacteria.Epsilonproteobacteria	5.94926			-
Bacteria.Proteobacteria.Epsilonproteobacteria.Campylobacterales	5.94926			-
Bacteria.Proteobacteria.Epsilonproteobacteria.Campylobacterales.Campylobacteraceae	2.80714			-
Bacteria.Proteobacteria.Epsilonproteobacteria.Campylobacterales.Campylobacteraceae.Arcobacter	1.79286			-
Bacteria.Proteobacteria.Epsilonproteobacteria.Campylobacterales.Campylobacteraceae.Campylobacter	2.75065			-
Bacteria.Proteobacteria.Epsilonproteobacteria.Campylobacterales.Campylobacteraceae.Sulfurospirillum	1.2084			-
Bacteria.Proteobacteria.Epsilonproteobacteria.Campylobacterales.Helicobacteraceae	5.94916			-
Bacteria.Proteobacteria.Epsilonproteobacteria.Campylobacterales.Helicobacteraceae.Helicobacter	5.94916			-
Bacteria.Proteobacteria.Epsilonproteobacteria.Campylobacterales.Helicobacteraceae.Wolinella	0			-
Bacteria.Proteobacteria.Gammaproteobacteria	4.64096			-
Bacteria.Proteobacteria.Gammaproteobacteria.Aeromonadales	0.713651			-
Bacteria.Proteobacteria.Gammaproteobacteria.Aeromonadales.Aeromonadaceae	0.352148			-
Bacteria.Proteobacteria.Gammaproteobacteria.Aeromonadales.Aeromonadaceae.Oceanisphaera	0.352148			-
Bacteria.Proteobacteria.Gammaproteobacteria.Aeromonadales.Aeromonadaceae.Tolumonas	0			-
Bacteria.Proteobacteria.Gammaproteobacteria.Aeromonadales.Succinivibrionaceae	0.465693			-
Bacteria.Proteobacteria.Gammaproteobacteria.Aeromonadales.Succinivibrionaceae.Ruminobacter	0.465693			-
Bacteria.Proteobacteria.Gammaproteobacteria.Aeromonadales.Succinivibrionaceae.Succinivibrio	0			-
Bacteria.Proteobacteria.Gammaproteobacteria.Alteromonadales	2.0087			-
Bacteria.Proteobacteria.Gammaproteobacteria.Alteromonadales.Alteromonadaceae	1.77021			-
Bacteria.Proteobacteria.Gammaproteobacteria.Alteromonadales.Alteromonadaceae.Cellvibrio	1.77021			-
Bacteria.Proteobacteria.Gammaproteobacteria.Alteromonadales.Chromatiaceae	1.08781			-
Bacteria.Proteobacteria.Gammaproteobacteria.Alteromonadales.Chromatiaceae.Alishewanella	0			-
Bacteria.Proteobacteria.Gammaproteobacteria.Alteromonadales.Chromatiaceae.Rheinheimera	1.08781			-
Bacteria.Proteobacteria.Gammaproteobacteria.Alteromonadales.HTCC2188	0			-
Bacteria.Proteobacteria.Gammaproteobacteria.Alteromonadales.HTCC2188.HTCC	0			-
Bacteria.Proteobacteria.Gammaproteobacteria.Alteromonadales.Idiomarinaceae	1.31305			-
Bacteria.Proteobacteria.Gammaproteobacteria.Alteromonadales.Idiomarinaceae.Pseudidiomarina	1.31305			-
Bacteria.Proteobacteria.Gammaproteobacteria.Alteromonadales.Shewanellaceae	1.01324			-
Bacteria.Proteobacteria.Gammaproteobacteria.Alteromonadales.Shewanellaceae.Shewanella	1.01324			-
Bacteria.Proteobacteria.Gammaproteobacteria.Cardiobacteriales	2.08177			-
Bacteria.Proteobacteria.Gammaproteobacteria.Cardiobacteriales.Cardiobacteriaceae	2.08177			-
Bacteria.Proteobacteria.Gammaproteobacteria.Cardiobacteriales.Cardiobacteriaceae.Cardiobacterium	2.08177			-
Bacteria.Proteobacteria.Gammaproteobacteria.Enterobacteriales	3.59477			-
Bacteria.Proteobacteria.Gammaproteobacteria.Enterobacteriales.Enterobacteriaceae	3.59477			-
Bacteria.Proteobacteria.Gammaproteobacteria.Enterobacteriales.Enterobacteriaceae.Erwinia	2.74737			-
Bacteria.Proteobacteria.Gammaproteobacteria.Enterobacteriales.Enterobacteriaceae.Escherichia	3.1192			-
Bacteria.Proteobacteria.Gammaproteobacteria.Enterobacteriales.Enterobacteriaceae.Klebsiella	3.46889			-
Bacteria.Proteobacteria.Gammaproteobacteria.Enterobacteriales.Enterobacteriaceae.Morganella	0			-
Bacteria.Proteobacteria.Gammaproteobacteria.Enterobacteriales.Enterobacteriaceae.Plesiomonas	0			-
Bacteria.Proteobacteria.Gammaproteobacteria.Enterobacteriales.Enterobacteriaceae.Proteus	0.953896			0.00935349
Bacteria.Proteobacteria.Gammaproteobacteria.Enterobacteriales.Enterobacteriaceae.Rahnella	2.19786			-
Bacteria.Proteobacteria.Gammaproteobacteria.Enterobacteriales.Enterobacteriaceae.Serratia	2.46403			-
Bacteria.Proteobacteria.Gammaproteobacteria.Legionellales	2.13435			-
Bacteria.Proteobacteria.Gammaproteobacteria.Legionellales.Coxiellaceae	2.12082			-
Bacteria.Proteobacteria.Gammaproteobacteria.Legionellales.Coxiellaceae.Aquicella	2.12082			-
Bacteria.Proteobacteria.Gammaproteobacteria.Legionellales.Legionellaceae	0.621065			-
Bacteria.Proteobacteria.Gammaproteobacteria.Legionellales.Legionellaceae.Legionella	0.621065			-
Bacteria.Proteobacteria.Gammaproteobacteria.Methylococcales	0			-
Bacteria.Proteobacteria.Gammaproteobacteria.Methylococcales.Crenotrichaceae	0			-
Bacteria.Proteobacteria.Gammaproteobacteria.Methylococcales.Crenotrichaceae.Crenothrix	0			-
Bacteria.Proteobacteria.Gammaproteobacteria.Oceanospirillales	0.808824			-
Bacteria.Proteobacteria.Gammaproteobacteria.Oceanospirillales.Alcanivoracaceae	0			-
Bacteria.Proteobacteria.Gammaproteobacteria.Oceanospirillales.Alcanivoracaceae.Alcanivorax	0			-
Bacteria.Proteobacteria.Gammaproteobacteria.Oceanospirillales.Halomonadaceae	0.762842			-
Bacteria.Proteobacteria.Gammaproteobacteria.Oceanospirillales.Halomonadaceae.Candidatus_Portiera	0			-
Bacteria.Proteobacteria.Gammaproteobacteria.Oceanospirillales.Halomonadaceae.Halomonas	0.762842			-
Bacteria.Proteobacteria.Gammaproteobacteria.Oceanospirillales.Oceanospirillaceae	0			-
Bacteria.Proteobacteria.Gammaproteobacteria.Oceanospirillales.Oceanospirillaceae.Oleibacter	0			-
Bacteria.Proteobacteria.Gammaproteobacteria.Pasteurellales.Pasteurellaceae.Actinobacillus	3.30882			-
Bacteria.Proteobacteria.Gammaproteobacteria.Pasteurellales.Pasteurellaceae.Aggregatibacter	3.37949			-
Bacteria.Proteobacteria.Gammaproteobacteria.Pasteurellales.Pasteurellaceae.Histophilus	0			-
Bacteria.Proteobacteria.Gammaproteobacteria.Pasteurellales.Pasteurellaceae.Pasteurella	0			-
Bacteria.Proteobacteria.Gammaproteobacteria.Pseudomonadales	4.31829			-
Bacteria.Proteobacteria.Gammaproteobacteria.Pseudomonadales.Moraxellaceae	4.10387			-
Bacteria.Proteobacteria.Gammaproteobacteria.Pseudomonadales.Moraxellaceae.Acinetobacter	3.99925			-
Bacteria.Proteobacteria.Gammaproteobacteria.Pseudomonadales.Moraxellaceae.Alkanindiges	0			-
Bacteria.Proteobacteria.Gammaproteobacteria.Pseudomonadales.Moraxellaceae.Enhydrobacter	2.76637			-
Bacteria.Proteobacteria.Gammaproteobacteria.Pseudomonadales.Moraxellaceae.Perlucidibaca	0.10251			-
Bacteria.Proteobacteria.Gammaproteobacteria.Pseudomonadales.Moraxellaceae.Psychrobacter	2.29911			-
Bacteria.Proteobacteria.Gammaproteobacteria.Pseudomonadales.Pseudomonadaceae	3.90896			-
Bacteria.Proteobacteria.Gammaproteobacteria.Pseudomonadales.Pseudomonadaceae.Pseudomonas	3.90896			-
Bacteria.Proteobacteria.Gammaproteobacteria.Thiotrichales	0.635524			-
Bacteria.Proteobacteria.Gammaproteobacteria.Thiotrichales.Piscirickettsiaceae	0.635524			-
Bacteria.Proteobacteria.Gammaproteobacteria.Thiotrichales.Piscirickettsiaceae.Methylophaga	0			-
Bacteria.Proteobacteria.Gammaproteobacteria.Thiotrichales.Piscirickettsiaceae.Thioalkalimicrobium	0.635524			-
Bacteria.Proteobacteria.Gammaproteobacteria.Thiotrichales.Thiotrichaceae	0			-
Bacteria.Proteobacteria.Gammaproteobacteria.Thiotrichales.Thiotrichaceae.Beggiatoa	0			-
Bacteria.Proteobacteria.Gammaproteobacteria.Vibrionales	1.40013			-
Bacteria.Proteobacteria.Gammaproteobacteria.Vibrionales.Pseudoalteromonadaceae	1.1017			-
Bacteria.Proteobacteria.Gammaproteobacteria.Vibrionales.Pseudoalteromonadaceae.Pseudoalteromonas	1.1017			-
Bacteria.Proteobacteria.Gammaproteobacteria.Vibrionales.Vibrionaceae	1.09648			-
Bacteria.Proteobacteria.Gammaproteobacteria.Vibrionales.Vibrionaceae.Vibrio	1.09648			-
Bacteria.Proteobacteria.Gammaproteobacteria.Xanthomonadales	3.46288			-
Bacteria.Proteobacteria.Gammaproteobacteria.Xanthomonadales.Sinobacteraceae	1.45045			-
Bacteria.Proteobacteria.Gammaproteobacteria.Xanthomonadales.Sinobacteraceae.Alkanibacter	0			-
Bacteria.Proteobacteria.Gammaproteobacteria.Xanthomonadales.Sinobacteraceae.Nevskia	1.10216			-
Bacteria.Proteobacteria.Gammaproteobacteria.Xanthomonadales.Sinobacteraceae.Solimonas	0			-
Bacteria.Proteobacteria.Gammaproteobacteria.Xanthomonadales.Sinobacteraceae.Steroidobacter	1.19203			-
Bacteria.Proteobacteria.Gammaproteobacteria.Xanthomonadales.Xanthomonadaceae	3.46121			-
Bacteria.Proteobacteria.Gammaproteobacteria.Xanthomonadales.Xanthomonadaceae.Aquimonas	1.09632			-
Bacteria.Proteobacteria.Gammaproteobacteria.Xanthomonadales.Xanthomonadaceae.Dokdonella	0.565467			-
Bacteria.Proteobacteria.Gammaproteobacteria.Xanthomonadales.Xanthomonadaceae.Dyella	0			-
Bacteria.Proteobacteria.Gammaproteobacteria.Xanthomonadales.Xanthomonadaceae.Ignatzschineria	0			-
Bacteria.Proteobacteria.Gammaproteobacteria.Xanthomonadales.Xanthomonadaceae.Luteimonas	1.95867			-
Bacteria.Proteobacteria.Gammaproteobacteria.Xanthomonadales.Xanthomonadaceae.Lysobacter	0			-
Bacteria.Proteobacteria.Gammaproteobacteria.Xanthomonadales.Xanthomonadaceae.Pseudoxanthomonas	2.18113			-
Bacteria.Proteobacteria.Gammaproteobacteria.Xanthomonadales.Xanthomonadaceae.Rhodanobacter	0.338392			-
Bacteria.Proteobacteria.Gammaproteobacteria.Xanthomonadales.Xanthomonadaceae.Silanimonas	0.497556			-
Bacteria.Proteobacteria.Gammaproteobacteria.Xanthomonadales.Xanthomonadaceae.Stenotrophomonas	3.42521			-
Bacteria.Spirochaetes	2.75075			-
Bacteria.Spirochaetes.Leptospirae	0.449229			-
Bacteria.Spirochaetes.Leptospirae.Leptospirales	0.449229			-
Bacteria.Spirochaetes.Leptospirae.Leptospirales.Leptospiraceae	0.449229			-
Bacteria.Spirochaetes.Leptospirae.Leptospirales.Leptospiraceae.Turneriella	0.449229			-
Bacteria.Spirochaetes.Spirochaetes	2.74857			-
Bacteria.Spirochaetes.Spirochaetes.Spirochaetales	2.74857			-
Bacteria.Spirochaetes.Spirochaetes.Spirochaetales.Spirochaetaceae	2.74857			-
Bacteria.Spirochaetes.Spirochaetes.Spirochaetales.Spirochaetaceae.Treponema	2.74857			-
Bacteria.Synergistetes	1.37865			-
Bacteria.Synergistetes.Synergistia	1.37865			-
Bacteria.Synergistetes.Synergistia.Synergistales	1.37865			-
Bacteria.Synergistetes.Synergistia.Synergistales.Dethiosulfovibrionaceae	1.36748			-
Bacteria.Synergistetes.Synergistia.Synergistales.Dethiosulfovibrionaceae.Pyramidobacter	0			-
Bacteria.Synergistetes.Synergistia.Synergistales.Dethiosulfovibrionaceae.TG5	1.36748			-
Bacteria.Synergistetes.Synergistia.Synergistales.Synergistaceae	0			-
Bacteria.Synergistetes.Synergistia.Synergistales.Synergistaceae.Candidatus_Tammella	0			-
Bacteria.Synergistetes.Synergistia.Synergistales.Synergistaceae.Synergistes	0			-
Bacteria.Tenericutes	2.18452			-
Bacteria.Tenericutes.Mollicutes	2.18452			-
Bacteria.Tenericutes.Mollicutes.Acholeplasmatales	1.61614			-
Bacteria.Tenericutes.Mollicutes.Acholeplasmatales.Acholeplasmataceae	1.61614			-
Bacteria.Tenericutes.Mollicutes.Acholeplasmatales.Acholeplasmataceae.Acholeplasma	1.61614			-
Bacteria.Tenericutes.Mollicutes.Anaeroplasmatales	0.592483			-
Bacteria.Tenericutes.Mollicutes.Anaeroplasmatales.Anaeroplasmataceae	0.592483			-
Bacteria.Tenericutes.Mollicutes.Anaeroplasmatales.Anaeroplasmataceae.Anaeroplasma	0.592483			-
Bacteria.Tenericutes.Mollicutes.Mycoplasmatales	2.03225			-
Bacteria.Tenericutes.Mollicutes.Mycoplasmatales.Mycoplasmataceae	2.03225			-
Bacteria.Tenericutes.Mollicutes.Mycoplasmatales.Mycoplasmataceae.Mycoplasma	2.03225			-
Bacteria.Thermi	3.90443			-
Bacteria.Thermi.Deinococci	3.90443			-
Bacteria.Thermi.Deinococci.Deinococcales	3.08855			-
Bacteria.Thermi.Deinococci.Deinococcales.Deinococcaceae	3.08288			-
Bacteria.Thermi.Deinococci.Deinococcales.Deinococcaceae.Deinococcus	3.08288			-
Bacteria.Thermi.Deinococci.Deinococcales.Trueperaceae	1.36684			-
Bacteria.Thermi.Deinococci.Deinococcales.Trueperaceae.B_42	1.13999			-
Bacteria.Thermi.Deinococci.Deinococcales.Trueperaceae.Truepera	0.976294			-
Bacteria.Thermi.Deinococci.Thermales	3.83241			-
Bacteria.Thermi.Deinococci.Thermales.Thermaceae	3.83241			-
Bacteria.Thermi.Deinococci.Thermales.Thermaceae.Meiothermus	1.53753			-
Bacteria.Thermi.Deinococci.Thermales.Thermaceae.Thermus	3.8302			-
Bacteria.Verrucomicrobia.Opitutae	0.537119			-
Bacteria.Verrucomicrobia.Opitutae.Opitutales	0.537119			-
Bacteria.Verrucomicrobia.Opitutae.Opitutales.Opitutaceae	0.537119			-
Bacteria.Verrucomicrobia.Opitutae.Opitutales.Opitutaceae.Opitutus	0.537119			-
Bacteria.Verrucomicrobia.Spartobacteria	0.447828			-
Bacteria.Verrucomicrobia.Spartobacteria.Chthoniobacterales	0.447828			-
Bacteria.Verrucomicrobia.Spartobacteria.Chthoniobacterales.Chthoniobacteraceae	0.447828			-
Bacteria.Verrucomicrobia.Spartobacteria.Chthoniobacterales.Chthoniobacteraceae.Candidatus_Xiphinematobacter	0.447828			-
Bacteria.Verrucomicrobia.Spartobacteria.Chthoniobacterales.Chthoniobacteraceae.heteroC45_4W	0			-
Bacteria.Verrucomicrobia.Verrucomicrobiae.Verrucomicrobiales.Verrucomicrobiaceae.Luteolibacter	0			-
Bacteria.Verrucomicrobia.Verrucomicrobiae.Verrucomicrobiales.Verrucomicrobiaceae.Prosthecobacter	1.52424			-
Bacteria.WWE1	0			-
Bacteria.WWE1.Cloacamonae	0			-
Bacteria.WWE1.Cloacamonae.Cloacamonales	0			-
Bacteria.WWE1.Cloacamonae.Cloacamonales.Cloacamonaceae	0			-
Bacteria.WWE1.Cloacamonae.Cloacamonales.Cloacamonaceae.Candidatus_Cloacamonas	0			-

## Sheet: Supplementary Table 7
Supplementary Table 7 LEfSe results between PS and PC groups	2	3	4	5
Bacteria.Bacteroidetes.Bacteroidia.Bacteroidales.Bacteroidaceae	3.7273	PS	3.42318	0.0216966
Bacteria.Bacteroidetes.Bacteroidia.Bacteroidales.Bacteroidaceae.Bacteroides	3.7273	PS	3.42352	0.0216966
Bacteria.Bacteroidetes.Bacteroidia.Bacteroidales.Odoribacteraceae	1.90123	PS	2.19957	0.0254121
Bacteria.Bacteroidetes.Bacteroidia.Bacteroidales.Odoribacteraceae.Odoribacter	1.77983	PS	2.66174	0.0350797
Bacteria.Bacteroidetes.Bacteroidia.Bacteroidales.Porphyromonadaceae.Parabacteroides	2.66754	PS	2.42659	0.0126441
Bacteria	6	PC	3.99553	0.0302603
Bacteria.Actinobacteria	4.301	PC	3.79383	0.0257842
Bacteria.Actinobacteria.Actinobacteria	4.27941	PC	3.76608	0.0294359
Bacteria.Actinobacteria.Actinobacteria.Actinomycetales	4.27173	PC	3.9022	0.000621759
Bacteria.Actinobacteria.Actinobacteria.Actinomycetales.Actinomycetaceae	3.61457	PC	3.24523	0.000505814
Bacteria.Actinobacteria.Actinobacteria.Actinomycetales.Actinomycetaceae.Actinomyces	3.61457	PC	3.24597	0.000505814
Bacteria.Actinobacteria.Actinobacteria.Actinomycetales.Geodermatophilaceae.Geodermatophilus	0.911517	PC	3.54831	0.0455003
Bacteria.Actinobacteria.Actinobacteria.Actinomycetales.Micrococcaceae	3.85163	PC	3.46565	0.000613097
Bacteria.Actinobacteria.Actinobacteria.Actinomycetales.Micrococcaceae.Kocuria	2.46536	PC	2.88781	0.0455003
Bacteria.Actinobacteria.Actinobacteria.Actinomycetales.Micrococcaceae.Rothia	3.83124	PC	3.44956	0.00052327
Bacteria.Bacteroidetes.Bacteroidia.Bacteroidales.Porphyromonadaceae	4.17242	PC	3.83424	0.000341667
Bacteria.Bacteroidetes.Bacteroidia.Bacteroidales.Porphyromonadaceae.Paludibacter	2.08955	PC	2.34652	0.00209184
Bacteria.Bacteroidetes.Bacteroidia.Bacteroidales.Porphyromonadaceae.Porphyromonas	4.14534	PC	3.82022	0.000228451
Bacteria.Bacteroidetes.Flavobacteriia	3.39041	PC	2.91857	0.0248669
Bacteria.Bacteroidetes.Flavobacteriia.Flavobacteriales	3.39041	PC	2.91857	0.0248669
Bacteria.Bacteroidetes.Flavobacteriia.Flavobacteriales.Flavobacteriaceae	3.29518	PC	2.92813	0.00859665
Bacteria.Bacteroidetes.Flavobacteriia.Flavobacteriales.Flavobacteriaceae.Capnocytophaga	3.29453	PC	2.93559	0.00579116
Bacteria.Bacteroidetes.Saprospirae	0.753408	PC	2.8196	0.00401756
Bacteria.Bacteroidetes.Saprospirae.Saprospirales	0.753408	PC	2.95998	0.00401756
Bacteria.Bacteroidetes.Saprospirae.Saprospirales.Chitinophagaceae	0.434395	PC	3.69567	0.0455003
Bacteria.Bacteroidetes.Saprospirae.Saprospirales.Chitinophagaceae.Flavisolibacter	0.434395	PC	3.75207	0.0455003
Bacteria.Bacteroidetes.Saprospirae.Saprospirales.Saprospiraceae	0.469647	PC	3.63459	0.0455003
Bacteria.Bacteroidetes.Saprospirae.Saprospirales.Saprospiraceae.Haliscomenobacter	0.469647	PC	3.71921	0.0455003
Bacteria.Firmicutes	5.19128	PC	4.67436	0.0070162
Bacteria.Firmicutes.Bacilli	5.00992	PC	4.6575	0.000189193
Bacteria.Firmicutes.Bacilli.Lactobacillales	4.98208	PC	4.63394	0.000189193
Bacteria.Firmicutes.Bacilli.Lactobacillales.Aerococcaceae	2.77852	PC	2.39458	0.00498228
Bacteria.Firmicutes.Bacilli.Lactobacillales.Aerococcaceae.Abiotrophia	2.77852	PC	2.44454	1.42e-05
Bacteria.Firmicutes.Clostridia.Clostridiales.Clostridiaceae	1.82349	PS	2.70949	0.0476544
Bacteria.Firmicutes.Bacilli.Lactobacillales.Carnobacteriaceae	3.84705	PC	3.49939	0.000336473
Bacteria.Firmicutes.Bacilli.Lactobacillales.Carnobacteriaceae.Granulicatella	3.84705	PC	3.49998	0.000336473
Bacteria.Firmicutes.Bacilli.Lactobacillales.Streptococcaceae	4.90089	PC	4.56619	0.000188881
Bacteria.Firmicutes.Bacilli.Lactobacillales.Streptococcaceae.Streptococcus	4.90088	PC	4.5662	0.000188881
Bacteria.Firmicutes.Clostridia.Clostridiales.Eubacteriaceae	1.30988	PC	2.05083	0.0365467
Bacteria.Firmicutes.Clostridia.Clostridiales.Eubacteriaceae.Pseudoramibacter_Eubacterium	1.30988	PC	2.02499	0.0365467
Bacteria.Firmicutes.Clostridia.Clostridiales.Lachnospiraceae.Catonella	2.93422	PC	2.69041	0.000624476
Bacteria.Firmicutes.Clostridia.Clostridiales.Lachnospiraceae.Lachnoanaerobaculum	2.80275	PC	2.58781	0.0192571
Bacteria.Firmicutes.Clostridia.Clostridiales.Lachnospiraceae.Blautia	3.75417	PS	3.44893	0.0201066
Bacteria.Firmicutes.Clostridia.Clostridiales.Lachnospiraceae.Coprococcus	3.57252	PS	3.26533	0.0311848
Bacteria.Firmicutes.Clostridia.Clostridiales.Lachnospiraceae.Dorea	2.70452	PS	2.43775	0.0180926
Bacteria.Firmicutes.Clostridia.Clostridiales.Lachnospiraceae.Lachnospira	3.15146	PS	2.8517	0.0126441
Bacteria.Firmicutes.Clostridia.Clostridiales.Lachnospiraceae.Moryella	2.50699	PC	2.15846	0.0197489
Bacteria.Firmicutes.Clostridia.Clostridiales.Ruminococcaceae.Faecalibacterium	3.73886	PS	3.43608	0.0174456
Bacteria.Firmicutes.Clostridia.Clostridiales.Lachnospiraceae.Oribacterium	3.04738	PC	2.71167	0.00533944
Bacteria.Firmicutes.Clostridia.Clostridiales.Lachnospiraceae.Shuttleworthia	1.45937	PC	2.30671	0.0365467
Bacteria.Firmicutes.Clostridia.Clostridiales.Mogibacteriaceae	3.05556	PC	2.77256	0.034922
Bacteria.Firmicutes.Clostridia.Clostridiales.Mogibacteriaceae.Anaerovorax	2.84919	PC	2.61462	0.00109622
Bacteria.Firmicutes.Clostridia.Clostridiales.Peptococcaceae	2.75161	PC	2.3987	1.42e-05
Bacteria.Firmicutes.Clostridia.Clostridiales.Peptococcaceae.Peptococcus	2.75161	PC	2.39661	1.42e-05
Bacteria.Firmicutes.Clostridia.Clostridiales.Peptostreptococcaceae	3.57655	PC	3.22504	0.00349453
Bacteria.Firmicutes.Clostridia.Clostridiales.Peptostreptococcaceae.Peptostreptococcus	3.4962	PC	3.1349	0.00343484
Bacteria.Firmicutes.Clostridia.Clostridiales.Syntrophomonadaceae	0.770677	PC	3.21952	0.0455003
Bacteria.Firmicutes.Clostridia.Clostridiales.Syntrophomonadaceae.Syntrophomonas	0.770677	PC	3.55936	0.0455003
Bacteria.Firmicutes.Clostridia.Clostridiales.Tissierellaceae	3.04717	PC	2.74196	0.0343095
Bacteria.Firmicutes.Clostridia.Clostridiales.Tissierellaceae.Parvimonas	3.04717	PC	2.75056	0.000436388
Bacteria.Firmicutes.Clostridia.Clostridiales.Veillonellaceae	4.3873	PC	3.93134	0.0080461
Bacteria.Firmicutes.Clostridia.Clostridiales.Veillonellaceae.Selenomonas	3.09408	PC	2.73344	7.47e-05
Bacteria.Firmicutes.Clostridia.Clostridiales.Veillonellaceae.Veillonella	4.29843	PC	3.90326	0.00361492
Bacteria.Fusobacteria	4.22306	PC	3.86808	0.016834
Bacteria.Fusobacteria.Fusobacteriia	4.22306	PC	3.86808	0.016834
Bacteria.Fusobacteria.Fusobacteriia.Fusobacteriales	4.22306	PC	3.86808	0.016834
Bacteria.Fusobacteria.Fusobacteriia.Fusobacteriales.Leptotrichiaceae	3.47105	PC	3.07696	0.0300071
Bacteria.Firmicutes.Clostridia.Clostridiales.Ruminococcaceae.Oscillospira	2.88183	PS	2.58099	0.0267657
Bacteria.Fusobacteria.Fusobacteriia.Fusobacteriales.Leptotrichiaceae.Leptotrichia	3.47105	PC	3.07696	0.0300071
Bacteria.Firmicutes.Clostridia.Clostridiales.Ruminococcaceae.Ruminococcus	4.01261	PS	3.71633	0.0272958
Bacteria.Proteobacteria.Alphaproteobacteria.Rhodospirillales.Rhodospirillaceae.Skermanella	0.454938	PC	3.83229	0.0455003
Bacteria.Proteobacteria.Alphaproteobacteria.Sphingomonadales.Sphingomonadaceae.Blastomonas	1.65822	PC	2.37336	0.0106102
Bacteria.Proteobacteria.Alphaproteobacteria.Sphingomonadales.Sphingomonadaceae.Novosphingobium	2.72051	PC	2.48265	0.00329354
Bacteria.Proteobacteria.Betaproteobacteria	4.75259	PC	4.39592	0.000189193
Bacteria.Proteobacteria.Betaproteobacteria.Burkholderiales.Burkholderiaceae	3.33021	PC	2.92684	0.00285141
Bacteria.Proteobacteria.Betaproteobacteria.Burkholderiales.Burkholderiaceae.Burkholderia	2.94067	PC	2.51478	0.0474272
Bacteria.Proteobacteria.Betaproteobacteria.Burkholderiales.Burkholderiaceae.Lautropia	3.10268	PC	2.75143	0.000624476
Bacteria.Firmicutes.Clostridia.Clostridiales.Veillonellaceae.Megamonas	3.21217	PS	2.91328	0.0126441
Bacteria.Proteobacteria.Betaproteobacteria.Burkholderiales.Oxalobacteraceae.Cupriavidus	1.31474	PC	3.25484	0.0455003
Bacteria.Proteobacteria.Betaproteobacteria.Neisseriales	4.72661	PC	4.38088	0.000186092
Bacteria.Proteobacteria	5.96197	PS	5.00304	0.0070162
Bacteria.Proteobacteria.Betaproteobacteria.Neisseriales.Neisseriaceae	4.72661	PC	4.38088	0.000186092
Bacteria.Proteobacteria.Betaproteobacteria.Neisseriales.Neisseriaceae.Eikenella	3.01736	PC	2.66538	9.77e-05
Bacteria.Proteobacteria.Betaproteobacteria.Burkholderiales.Alcaligenaceae	2.81243	PS	2.52362	0.0267657
Bacteria.Proteobacteria.Betaproteobacteria.Neisseriales.Neisseriaceae.Neisseria	4.71711	PC	4.37219	0.000183028
Bacteria.Proteobacteria.Deltaproteobacteria.Desulfobacterales	1.42389	PC	3.40861	0.0455003
Bacteria.Proteobacteria.Betaproteobacteria.Burkholderiales.Alcaligenaceae.Sutterella	2.75188	PS	2.47162	0.0126441
Bacteria.Proteobacteria.Deltaproteobacteria.Desulfobacterales.Desulfobulbaceae	1.42389	PC	3.21978	0.0455003
Bacteria.Proteobacteria.Deltaproteobacteria.Desulfobacterales.Desulfobulbaceae.Desulfobulbus	1.42389	PC	3.00396	0.0455003
Bacteria.Proteobacteria.Epsilonproteobacteria.Campylobacterales.Campylobacteraceae	3.42739	PC	3.09994	0.000809894
Bacteria.Proteobacteria.Deltaproteobacteria.Desulfovibrionales	2.36631	PS	2.11495	0.0350797
Bacteria.Proteobacteria.Epsilonproteobacteria.Campylobacterales.Campylobacteraceae.Campylobacter	3.42739	PC	3.10097	0.000809894
Bacteria.Proteobacteria.Gammaproteobacteria	4.79628	PC	4.31134	0.0128217
Bacteria.Proteobacteria.Gammaproteobacteria.Cardiobacteriales	1.95019	PC	2.52517	0.00142078
Bacteria.Proteobacteria.Deltaproteobacteria.Desulfovibrionales.Desulfovibrionaceae	2.36631	PS	2.11495	0.0350797
Bacteria.Proteobacteria.Epsilonproteobacteria	5.94926	PS	5.17774	0.00434975
Bacteria.Proteobacteria.Gammaproteobacteria.Cardiobacteriales.Cardiobacteriaceae	1.95019	PC	2.51443	0.00142078
Bacteria.Proteobacteria.Gammaproteobacteria.Cardiobacteriales.Cardiobacteriaceae.Cardiobacterium	1.95019	PC	2.55093	0.00142078
Bacteria.Proteobacteria.Gammaproteobacteria.Pasteurellales	4.75318	PC	4.43049	0.000188881
Bacteria.Proteobacteria.Gammaproteobacteria.Pasteurellales.Pasteurellaceae	4.75318	PC	4.43049	0.000188881
Bacteria.Proteobacteria.Gammaproteobacteria.Pasteurellales.Pasteurellaceae.Actinobacillus	4.33728	PC	4.02056	0.000176405
Bacteria.Proteobacteria.Epsilonproteobacteria.Campylobacterales	5.94926	PS	5.17774	0.00434975
Bacteria.Proteobacteria.Epsilonproteobacteria.Campylobacterales.Helicobacteraceae	5.94916	PS	5.18134	0.00434975
Bacteria.Proteobacteria.Epsilonproteobacteria.Campylobacterales.Helicobacteraceae.Helicobacter	5.94916	PS	5.18134	0.00434975
Bacteria.Proteobacteria.Gammaproteobacteria.Enterobacteriales.Enterobacteriaceae.Escherichia	2.6028	PS	2.33252	0.0255537
Bacteria.Proteobacteria.Gammaproteobacteria.Pasteurellales.Pasteurellaceae.Aggregatibacter	3.36948	PC	3.05001	0.00569967
Bacteria.Proteobacteria.Gammaproteobacteria.Pasteurellales.Pasteurellaceae.Haemophilus	4.51276	PC	4.18656	0.000231786
Bacteria.Verrucomicrobia	2.60502	PS	2.37183	0.0254121
Bacteria.Verrucomicrobia.Verrucomicrobiae	2.60198	PS	2.3678	0.0254121
Bacteria.Proteobacteria.Gammaproteobacteria.Pseudomonadales.Moraxellaceae.Psychrobacter	2.37163	PC	2.36073	0.0330664
Bacteria.Verrucomicrobia.Verrucomicrobiae.Verrucomicrobiales	2.60198	PS	2.36779	0.0254121
Bacteria.Tenericutes.Mollicutes.Mycoplasmatales	2.70183	PC	2.44574	0.0425664
Bacteria.Verrucomicrobia.Verrucomicrobiae.Verrucomicrobiales.Verrucomicrobiaceae	2.60198	PS	2.3678	0.0254121
Bacteria.Verrucomicrobia.Verrucomicrobiae.Verrucomicrobiales.Verrucomicrobiaceae.Akkermansia	2.56406	PS	2.32096	0.0350797
Bacteria.Tenericutes.Mollicutes.Mycoplasmatales.Mycoplasmataceae	2.70183	PC	2.44012	0.0425664
Bacteria.Tenericutes.Mollicutes.Mycoplasmatales.Mycoplasmataceae.Mycoplasma	2.70183	PC	2.41987	0.0425664
Archaea	0			-
Archaea.Euryarchaeota	0			-
Archaea.Euryarchaeota.Methanobacteria	0			-
Archaea.Euryarchaeota.Methanobacteria.Methanobacteriales	0			-
Archaea.Euryarchaeota.Methanobacteria.Methanobacteriales.Methanobacteriaceae	0			-
Archaea.Euryarchaeota.Methanobacteria.Methanobacteriales.Methanobacteriaceae.Methanobrevibacter	0			-
Bacteria.Acidobacteria	0			-
Bacteria.Acidobacteria.Acidobacteriia	0			-
Bacteria.Acidobacteria.Acidobacteriia.Acidobacteriales	0			-
Bacteria.Acidobacteria.Acidobacteriia.Acidobacteriales.Koribacteraceae	0			-
Bacteria.Acidobacteria.Acidobacteriia.Acidobacteriales.Koribacteraceae.Candidatus_Koribacter	0			-
Bacteria.Acidobacteria.Solibacteres	0			-
Bacteria.Acidobacteria.Solibacteres.Solibacterales	0			-
Bacteria.Acidobacteria.Solibacteres.Solibacterales.Bryobacteraceae	0			-
Bacteria.Acidobacteria.Solibacteres.Solibacterales.Bryobacteraceae.Bryobacter	0			-
Bacteria.Actinobacteria.Acidimicrobiia	0.181531			-
Bacteria.Actinobacteria.Acidimicrobiia.Acidimicrobiales	0.181531			-
Bacteria.Actinobacteria.Acidimicrobiia.Acidimicrobiales.Iamiaceae	0.181531			-
Bacteria.Actinobacteria.Acidimicrobiia.Acidimicrobiales.Iamiaceae.Iamia	0.181531			-
Bacteria.Actinobacteria.Actinobacteria.Actinomycetales.Actinomycetaceae.Actinobaculum	0			-
Bacteria.Actinobacteria.Actinobacteria.Actinomycetales.Actinomycetaceae.Arcanobacterium	0			-
Bacteria.Actinobacteria.Actinobacteria.Actinomycetales.Actinomycetaceae.Mobiluncus	0			-
Bacteria.Actinobacteria.Actinobacteria.Actinomycetales.Actinomycetaceae.N09	0			-
Bacteria.Actinobacteria.Actinobacteria.Actinomycetales.Actinomycetaceae.Trueperella	0.343618			-
Bacteria.Actinobacteria.Actinobacteria.Actinomycetales.Actinomycetaceae.Varibaculum	0.683768			-
Bacteria.Actinobacteria.Actinobacteria.Actinomycetales.Bogoriellaceae	0.181531			-
Bacteria.Actinobacteria.Actinobacteria.Actinomycetales.Bogoriellaceae.Georgenia	0.181531			-
Bacteria.Actinobacteria.Actinobacteria.Actinomycetales.Brevibacteriaceae	1.65468			-
Bacteria.Actinobacteria.Actinobacteria.Actinomycetales.Brevibacteriaceae.Brevibacterium	1.65468			-
Bacteria.Actinobacteria.Actinobacteria.Actinomycetales.Cellulomonadaceae	0.32289			-
Bacteria.Actinobacteria.Actinobacteria.Actinomycetales.Cellulomonadaceae.Demequina	0.32289			-
Bacteria.Actinobacteria.Actinobacteria.Actinomycetales.Corynebacteriaceae	3.85711			-
Bacteria.Actinobacteria.Actinobacteria.Actinomycetales.Corynebacteriaceae.Corynebacterium	3.85711			-
Bacteria.Actinobacteria.Actinobacteria.Actinomycetales.Dermabacteraceae	0.309712			-
Bacteria.Actinobacteria.Actinobacteria.Actinomycetales.Dermabacteraceae.Brachybacterium	0.309712			-
Bacteria.Actinobacteria.Actinobacteria.Actinomycetales.Dermabacteraceae.Dermabacter	0			-
Bacteria.Actinobacteria.Actinobacteria.Actinomycetales.Dermacoccaceae	0.690866			-
Bacteria.Actinobacteria.Actinobacteria.Actinomycetales.Dermacoccaceae.Dermacoccus	0.690866			-
Bacteria.Actinobacteria.Actinobacteria.Actinomycetales.Dermatophilaceae	0			-
Bacteria.Actinobacteria.Actinobacteria.Actinomycetales.Dermatophilaceae.Dermatophilus	0			-
Bacteria.Actinobacteria.Actinobacteria.Actinomycetales.Dietziaceae	1.11866			-
Bacteria.Actinobacteria.Actinobacteria.Actinomycetales.Dietziaceae.Dietzia	1.11866			-
Bacteria.Actinobacteria.Actinobacteria.Actinomycetales.Geodermatophilaceae	1.1417			-
Bacteria.Actinobacteria.Actinobacteria.Actinomycetales.Geodermatophilaceae.Blastococcus	0.982764			-
Bacteria.Actinobacteria.Actinobacteria.Actinomycetales.Glycomycetaceae	0.709622			-
Bacteria.Actinobacteria.Actinobacteria.Actinomycetales.Glycomycetaceae.Glycomyces	0.709622			-
Bacteria.Actinobacteria.Actinobacteria.Actinomycetales.Gordoniaceae	0			-
Bacteria.Actinobacteria.Actinobacteria.Actinomycetales.Gordoniaceae.Gordonia	0			-
Bacteria.Actinobacteria.Actinobacteria.Actinomycetales.Intrasporangiaceae	1.27526			-
Bacteria.Actinobacteria.Actinobacteria.Actinomycetales.Intrasporangiaceae.Knoellia	1.27526			-
Bacteria.Actinobacteria.Actinobacteria.Actinomycetales.Jonesiaceae	0			-
Bacteria.Actinobacteria.Actinobacteria.Actinomycetales.Jonesiaceae.Jonesia	0			-
Bacteria.Actinobacteria.Actinobacteria.Actinomycetales.Microbacteriaceae	1.41852			-
Bacteria.Actinobacteria.Actinobacteria.Actinomycetales.Microbacteriaceae.Leucobacter	0			-
Bacteria.Actinobacteria.Actinobacteria.Actinomycetales.Microbacteriaceae.Pseudoclavibacter	1.09497			-
Bacteria.Actinobacteria.Actinobacteria.Actinomycetales.Microbacteriaceae.Rathayibacter	0			-
Bacteria.Actinobacteria.Actinobacteria.Actinomycetales.Microbacteriaceae.Salinibacterium	1.13889			-
Bacteria.Actinobacteria.Actinobacteria.Actinomycetales.Micrococcaceae.Arthrobacter	0			-
Bacteria.Actinobacteria.Actinobacteria.Actinomycetales.Micrococcaceae.Nesterenkonia	0.605988			-
Bacteria.Actinobacteria.Actinobacteria.Actinomycetales.Micrococcaceae.Renibacterium	1.60998			-
Bacteria.Actinobacteria.Actinobacteria.Actinomycetales.Micromonosporaceae	0.711595			-
Bacteria.Actinobacteria.Actinobacteria.Actinomycetales.Micromonosporaceae.Actinocatenispora	0.711595			-
Bacteria.Actinobacteria.Actinobacteria.Actinomycetales.Mycobacteriaceae	1.05037			-
Bacteria.Actinobacteria.Actinobacteria.Actinomycetales.Mycobacteriaceae.Mycobacterium	1.05037			-
Bacteria.Actinobacteria.Actinobacteria.Actinomycetales.Nocardiaceae	0.544738			-
Bacteria.Actinobacteria.Actinobacteria.Actinomycetales.Nocardiaceae.Rhodococcus	0.544738			-
Bacteria.Actinobacteria.Actinobacteria.Actinomycetales.Nocardioidaceae	0			-
Bacteria.Actinobacteria.Actinobacteria.Actinomycetales.Nocardioidaceae.Actinopolymorpha	0			-
Bacteria.Actinobacteria.Actinobacteria.Actinomycetales.Nocardioidaceae.Aeromicrobium	0			-
Bacteria.Actinobacteria.Actinobacteria.Actinomycetales.Nocardioidaceae.Kribbella	0			-
Bacteria.Actinobacteria.Actinobacteria.Actinomycetales.Nocardioidaceae.Nocardioides	0			-
Bacteria.Actinobacteria.Actinobacteria.Actinomycetales.Nocardiopsaceae	0.902031			-
Bacteria.Actinobacteria.Actinobacteria.Actinomycetales.Nocardiopsaceae.Thermobifida	0.902031			-
Bacteria.Actinobacteria.Actinobacteria.Actinomycetales.Promicromonosporaceae	0			-
Bacteria.Actinobacteria.Actinobacteria.Actinomycetales.Promicromonosporaceae.Promicromonospora	0			-
Bacteria.Actinobacteria.Actinobacteria.Actinomycetales.Propionibacteriaceae	2.36449			-
Bacteria.Actinobacteria.Actinobacteria.Actinomycetales.Propionibacteriaceae.Brooklawnia	0			-
Bacteria.Actinobacteria.Actinobacteria.Actinomycetales.Propionibacteriaceae.Propionibacterium	2.36449			-
Bacteria.Actinobacteria.Actinobacteria.Actinomycetales.Pseudonocardiaceae	1.33217			-
Bacteria.Actinobacteria.Actinobacteria.Actinomycetales.Pseudonocardiaceae.Actinomycetospora	0			-
Bacteria.Actinobacteria.Actinobacteria.Actinomycetales.Pseudonocardiaceae.Amycolatopsis	1.0035			-
Bacteria.Actinobacteria.Actinobacteria.Actinomycetales.Pseudonocardiaceae.Jiangella	0.146798			-
Bacteria.Actinobacteria.Actinobacteria.Actinomycetales.Pseudonocardiaceae.Pseudonocardia	0			-
Bacteria.Actinobacteria.Actinobacteria.Actinomycetales.Pseudonocardiaceae.Saccharomonospora	0			-
Bacteria.Actinobacteria.Actinobacteria.Actinomycetales.Pseudonocardiaceae.Saccharopolyspora	0.466584			-
Bacteria.Actinobacteria.Actinobacteria.Actinomycetales.Pseudonocardiaceae.Thermobispora	0.800462			-
Bacteria.Actinobacteria.Actinobacteria.Actinomycetales.Streptomycetaceae	1.10768			-
Bacteria.Actinobacteria.Actinobacteria.Actinomycetales.Streptomycetaceae.Streptomyces	1.10768			-
Bacteria.Actinobacteria.Actinobacteria.Actinomycetales.Streptosporangiaceae	0			-
Bacteria.Actinobacteria.Actinobacteria.Actinomycetales.Streptosporangiaceae.Nonomuraea	0			-
Bacteria.Actinobacteria.Actinobacteria.Actinomycetales.Thermomonosporaceae	0.911517			-
Bacteria.Actinobacteria.Actinobacteria.Actinomycetales.Thermomonosporaceae.Actinomadura	0.911517			-
Bacteria.Actinobacteria.Actinobacteria.Actinomycetales.Tsukamurellaceae	0.306156			-
Bacteria.Actinobacteria.Actinobacteria.Actinomycetales.Tsukamurellaceae.Tsukamurella	0.306156			-
Bacteria.Actinobacteria.Actinobacteria.Actinomycetales.Williamsiaceae	0			-
Bacteria.Actinobacteria.Actinobacteria.Actinomycetales.Williamsiaceae.Williamsia	0			-
Bacteria.Actinobacteria.Actinobacteria.Actinomycetales.Yaniellaceae	0			-
Bacteria.Actinobacteria.Actinobacteria.Actinomycetales.Yaniellaceae.Yaniella	0			-
Bacteria.Actinobacteria.Actinobacteria.Bifidobacteriales	3.66682			-
Bacteria.Actinobacteria.Actinobacteria.Bifidobacteriales.Bifidobacteriaceae	3.66682			-
Bacteria.Actinobacteria.Actinobacteria.Bifidobacteriales.Bifidobacteriaceae.Alloscardovia	0			-
Bacteria.Actinobacteria.Actinobacteria.Bifidobacteriales.Bifidobacteriaceae.Bifidobacterium	3.66631			-
Bacteria.Actinobacteria.Actinobacteria.Bifidobacteriales.Bifidobacteriaceae.Gardnerella	0			-
Bacteria.Actinobacteria.Actinobacteria.Bifidobacteriales.Bifidobacteriaceae.Scardovia	1.46965			-
Bacteria.Actinobacteria.Coriobacteriia	2.98685			-
Bacteria.Actinobacteria.Coriobacteriia.Coriobacteriales	2.98685			-
Bacteria.Actinobacteria.Coriobacteriia.Coriobacteriales.Coriobacteriaceae	2.98685			-
Bacteria.Actinobacteria.Coriobacteriia.Coriobacteriales.Coriobacteriaceae.Adlercreutzia	2.01002			-
Bacteria.Actinobacteria.Coriobacteriia.Coriobacteriales.Coriobacteriaceae.Atopobium	2.97751			-
Bacteria.Actinobacteria.Coriobacteriia.Coriobacteriales.Coriobacteriaceae.Collinsella	0			-
Bacteria.Actinobacteria.Coriobacteriia.Coriobacteriales.Coriobacteriaceae.Eggerthella	0.930929			-
Bacteria.Actinobacteria.Coriobacteriia.Coriobacteriales.Coriobacteriaceae.Olsenella	1.31474			-
Bacteria.Actinobacteria.Nitriliruptoria	0			-
Bacteria.Actinobacteria.Nitriliruptoria.Euzebyales	0			-
Bacteria.Actinobacteria.Nitriliruptoria.Euzebyales.Euzebyaceae	0			-
Bacteria.Actinobacteria.Nitriliruptoria.Euzebyales.Euzebyaceae.Euzebya	0			-
Bacteria.Actinobacteria.Rubrobacteria	0			-
Bacteria.Actinobacteria.Rubrobacteria.Rubrobacterales	0			-
Bacteria.Actinobacteria.Rubrobacteria.Rubrobacterales.Rubrobacteraceae	0			-
Bacteria.Actinobacteria.Rubrobacteria.Rubrobacterales.Rubrobacteraceae.Rubrobacter	0			-
Bacteria.Actinobacteria.Thermoleophilia	0			-
Bacteria.Actinobacteria.Thermoleophilia.Solirubrobacterales	0			-
Bacteria.Actinobacteria.Thermoleophilia.Solirubrobacterales.Conexibacteraceae	0			-
Bacteria.Actinobacteria.Thermoleophilia.Solirubrobacterales.Conexibacteraceae.Conexibacter	0			-
Bacteria.Actinobacteria.Thermoleophilia.Solirubrobacterales.Solirubrobacteraceae	0			-
Bacteria.Actinobacteria.Thermoleophilia.Solirubrobacterales.Solirubrobacteraceae.Solirubrobacter	0			-
Bacteria.Armatimonadetes	0			-
Bacteria.Armatimonadetes.Fimbriimonadia	0			-
Bacteria.Armatimonadetes.Fimbriimonadia.Fimbriimonadales	0			-
Bacteria.Armatimonadetes.Fimbriimonadia.Fimbriimonadales.Fimbriimonadaceae	0			-
Bacteria.Armatimonadetes.Fimbriimonadia.Fimbriimonadales.Fimbriimonadaceae.Fimbriimonas	0			-
Bacteria.Bacteroidetes	5.03056			-
Bacteria.Bacteroidetes.Bacteroidia	5.01788			-
Bacteria.Bacteroidetes.Bacteroidia.Bacteroidales	5.01788			-
Bacteria.Bacteroidetes.Bacteroidia.Bacteroidales.Bacteroidaceae.5_7N15	0			-
Bacteria.Bacteroidetes.Bacteroidia.Bacteroidales.Bacteroidaceae.BF311	0			-
Bacteria.Bacteroidetes.Bacteroidia.Bacteroidales.Marinilabiaceae	0			-
Bacteria.Bacteroidetes.Bacteroidia.Bacteroidales.Marinilabiaceae.Ruminofilibacter	0			-
Bacteria.Bacteroidetes.Bacteroidia.Bacteroidales.Odoribacteraceae.Butyricimonas	1.28839			-
Bacteria.Bacteroidetes.Bacteroidia.Bacteroidales.Paraprevotellaceae	1.03789			-
Bacteria.Bacteroidetes.Bacteroidia.Bacteroidales.Paraprevotellaceae.CF231	0			-
Bacteria.Bacteroidetes.Bacteroidia.Bacteroidales.Paraprevotellaceae.Paraprevotella	1.03789			-
Bacteria.Bacteroidetes.Bacteroidia.Bacteroidales.Paraprevotellaceae.YRC22	0			-
Bacteria.Bacteroidetes.Bacteroidia.Bacteroidales.Porphyromonadaceae.Dysgonomonas	0			-
Bacteria.Bacteroidetes.Bacteroidia.Bacteroidales.Porphyromonadaceae.Petrimonas	0			-
Bacteria.Bacteroidetes.Bacteroidia.Bacteroidales.Porphyromonadaceae.Tannerella	2.89006			-
Bacteria.Bacteroidetes.Bacteroidia.Bacteroidales.Prevotellaceae	4.95059			-
Bacteria.Bacteroidetes.Bacteroidia.Bacteroidales.Prevotellaceae.Prevotella	4.95059			-
Bacteria.Bacteroidetes.Bacteroidia.Bacteroidales.Rikenellaceae	1.47233			-
Bacteria.Bacteroidetes.Bacteroidia.Bacteroidales.Rikenellaceae.AF12	0.794171			-
Bacteria.Bacteroidetes.Bacteroidia.Bacteroidales.Rikenellaceae.Alistipes	1.27968			-
Bacteria.Bacteroidetes.Bacteroidia.Bacteroidales.Rikenellaceae.Blvii28	0			-
Bacteria.Bacteroidetes.Bacteroidia.Bacteroidales.Rikenellaceae.Rikenella	0.571086			-
Bacteria.Bacteroidetes.Cytophagia	0.729714			-
Bacteria.Bacteroidetes.Cytophagia.Cytophagales	0.729714			-
Bacteria.Bacteroidetes.Cytophagia.Cytophagales.Cytophagaceae	0.729714			-
Bacteria.Bacteroidetes.Cytophagia.Cytophagales.Cytophagaceae.Adhaeribacter	0			-
Bacteria.Bacteroidetes.Cytophagia.Cytophagales.Cytophagaceae.Cytophaga	0			-
Bacteria.Bacteroidetes.Cytophagia.Cytophagales.Cytophagaceae.Dyadobacter	0.605471			-
Bacteria.Bacteroidetes.Cytophagia.Cytophagales.Cytophagaceae.Emticicia	0			-
Bacteria.Bacteroidetes.Cytophagia.Cytophagales.Cytophagaceae.Flectobacillus	0			-
Bacteria.Bacteroidetes.Cytophagia.Cytophagales.Cytophagaceae.Hymenobacter	0.125558			-
Bacteria.Bacteroidetes.Cytophagia.Cytophagales.Cytophagaceae.Leadbetterella	0			-
Bacteria.Bacteroidetes.Cytophagia.Cytophagales.Cytophagaceae.Pontibacter	0			-
Bacteria.Bacteroidetes.Cytophagia.Cytophagales.Cytophagaceae.Rhodocytophaga	0			-
Bacteria.Bacteroidetes.Cytophagia.Cytophagales.Cytophagaceae.Rudanella	0			-
Bacteria.Bacteroidetes.Cytophagia.Cytophagales.Cytophagaceae.Runella	0			-
Bacteria.Bacteroidetes.Cytophagia.Cytophagales.Cytophagaceae.Siphonobacter	0			-
Bacteria.Bacteroidetes.Cytophagia.Cytophagales.Cytophagaceae.Spirosoma	0			-
Bacteria.Bacteroidetes.Flavobacteriia.Flavobacteriales.Cryomorphaceae	0			-
Bacteria.Bacteroidetes.Flavobacteriia.Flavobacteriales.Cryomorphaceae.Brumimicrobium	0			-
Bacteria.Bacteroidetes.Flavobacteriia.Flavobacteriales.Cryomorphaceae.Fluviicola	0			-
Bacteria.Bacteroidetes.Flavobacteriia.Flavobacteriales.Flavobacteriaceae.Aequorivita	0			-
Bacteria.Bacteroidetes.Flavobacteriia.Flavobacteriales.Flavobacteriaceae.Flavobacterium	1.59422			-
Bacteria.Bacteroidetes.Flavobacteriia.Flavobacteriales.Flavobacteriaceae.Gelidibacter	0			-
Bacteria.Bacteroidetes.Flavobacteriia.Flavobacteriales.Flavobacteriaceae.Myroides	0			-
Bacteria.Bacteroidetes.Flavobacteriia.Flavobacteriales.Weeksellaceae	2.68465			-
Bacteria.Bacteroidetes.Flavobacteriia.Flavobacteriales.Weeksellaceae.Chryseobacterium	2.65175			-
Bacteria.Bacteroidetes.Flavobacteriia.Flavobacteriales.Weeksellaceae.Cloacibacterium	1.0359			-
Bacteria.Bacteroidetes.Flavobacteriia.Flavobacteriales.Weeksellaceae.Elizabethkingia	2.46955			-
Bacteria.Bacteroidetes.Flavobacteriia.Flavobacteriales.Weeksellaceae.Ornithobacterium	0			-
Bacteria.Bacteroidetes.Flavobacteriia.Flavobacteriales.Weeksellaceae.Wautersiella	0			-
Bacteria.Bacteroidetes.Saprospirae.Saprospirales.Chitinophagaceae.Niabella	0			-
Bacteria.Bacteroidetes.Saprospirae.Saprospirales.Chitinophagaceae.Sediminibacterium	0			-
Bacteria.Bacteroidetes.Sphingobacteriia	3.52447			-
Bacteria.Bacteroidetes.Sphingobacteriia.Sphingobacteriales	3.52447			-
Bacteria.Bacteroidetes.Sphingobacteriia.Sphingobacteriales.Sphingobacteriaceae	3.52447			-
Bacteria.Bacteroidetes.Sphingobacteriia.Sphingobacteriales.Sphingobacteriaceae.Mucilaginibacter	0			-
Bacteria.Bacteroidetes.Sphingobacteriia.Sphingobacteriales.Sphingobacteriaceae.Olivibacter	0			-
Bacteria.Bacteroidetes.Sphingobacteriia.Sphingobacteriales.Sphingobacteriaceae.Parapedobacter	1.24816			-
Bacteria.Bacteroidetes.Sphingobacteriia.Sphingobacteriales.Sphingobacteriaceae.Pedobacter	3.52026			-
Bacteria.Bacteroidetes.Sphingobacteriia.Sphingobacteriales.Sphingobacteriaceae.Sphingobacterium	1.13936			-
Bacteria.Chlamydiae	0			-
Bacteria.Chlamydiae.Chlamydiia	0			-
Bacteria.Chlamydiae.Chlamydiia.Chlamydiales	0			-
Bacteria.Chlamydiae.Chlamydiia.Chlamydiales.Parachlamydiaceae	0			-
Bacteria.Chlamydiae.Chlamydiia.Chlamydiales.Parachlamydiaceae.Neochlamydia	0			-
Bacteria.Chlamydiae.Chlamydiia.Chlamydiales.Rhabdochlamydiaceae	0			-
Bacteria.Chlamydiae.Chlamydiia.Chlamydiales.Rhabdochlamydiaceae.Candidatus_Rhabdochlamydia	0			-
Bacteria.Chlamydiae.Chlamydiia.Chlamydiales.Simkaniaceae	0			-
Bacteria.Chlamydiae.Chlamydiia.Chlamydiales.Simkaniaceae.Fritschea	0			-
Bacteria.Chloroflexi	0			-
Bacteria.Chloroflexi.Anaerolineae	0			-
Bacteria.Chloroflexi.Anaerolineae.Anaerolineales	0			-
Bacteria.Chloroflexi.Anaerolineae.Anaerolineales.Anaerolinaceae	0			-
Bacteria.Chloroflexi.Anaerolineae.Anaerolineales.Anaerolinaceae.SHD_231	0			-
Bacteria.Chloroflexi.Anaerolineae.Anaerolineales.Anaerolinaceae.T78	0			-
Bacteria.Chloroflexi.Chloroflexi	0			-
Bacteria.Chloroflexi.Chloroflexi.Chloroflexales	0			-
Bacteria.Chloroflexi.Chloroflexi.Chloroflexales.Chloroflexaceae	0			-
Bacteria.Chloroflexi.Chloroflexi.Chloroflexales.Chloroflexaceae.Chloronema	0			-
Bacteria.Cyanobacteria	0			-
Bacteria.Cyanobacteria.Nostocophycideae	0			-
Bacteria.Cyanobacteria.Nostocophycideae.Stigonematales	0			-
Bacteria.Cyanobacteria.Nostocophycideae.Stigonematales.Rivulariaceae	0			-
Bacteria.Cyanobacteria.Nostocophycideae.Stigonematales.Rivulariaceae.Calothrix	0			-
Bacteria.Cyanobacteria.Oscillatoriophycideae	0			-
Bacteria.Cyanobacteria.Oscillatoriophycideae.Chroococcales	0			-
Bacteria.Cyanobacteria.Oscillatoriophycideae.Chroococcales.Xenococcaceae	0			-
Bacteria.Cyanobacteria.Oscillatoriophycideae.Chroococcales.Xenococcaceae.Chroococcidiopsis	0			-
Bacteria.Cyanobacteria.Oscillatoriophycideae.Oscillatoriales	0			-
Bacteria.Cyanobacteria.Oscillatoriophycideae.Oscillatoriales.Phormidiaceae	0			-
Bacteria.Cyanobacteria.Oscillatoriophycideae.Oscillatoriales.Phormidiaceae.Phormidium	0			-
Bacteria.Cyanobacteria.Synechococcophycideae	0			-
Bacteria.Cyanobacteria.Synechococcophycideae.Pseudanabaenales	0			-
Bacteria.Cyanobacteria.Synechococcophycideae.Pseudanabaenales.Pseudanabaenaceae	0			-
Bacteria.Cyanobacteria.Synechococcophycideae.Pseudanabaenales.Pseudanabaenaceae.Leptolyngbya	0			-
Bacteria.Deferribacteres	1.93187			-
Bacteria.Deferribacteres.Deferribacteres	1.93187			-
Bacteria.Deferribacteres.Deferribacteres.Deferribacterales	1.93187			-
Bacteria.Deferribacteres.Deferribacteres.Deferribacterales.Deferribacteraceae	1.93187			-
Bacteria.Deferribacteres.Deferribacteres.Deferribacterales.Deferribacteraceae.Mucispirillum	1.93187			-
Bacteria.Fibrobacteres	0			-
Bacteria.Fibrobacteres.Fibrobacteria	0			-
Bacteria.Fibrobacteres.Fibrobacteria.Fibrobacterales	0			-
Bacteria.Fibrobacteres.Fibrobacteria.Fibrobacterales.Fibrobacteraceae	0			-
Bacteria.Fibrobacteres.Fibrobacteria.Fibrobacterales.Fibrobacteraceae.Fibrobacter	0			-
Bacteria.Firmicutes.Bacilli.Bacillales	3.80299			-
Bacteria.Firmicutes.Bacilli.Bacillales.Alicyclobacillaceae	0			-
Bacteria.Firmicutes.Bacilli.Bacillales.Alicyclobacillaceae.Alicyclobacillus	0			-
Bacteria.Firmicutes.Bacilli.Bacillales.Bacillaceae	2.46456			-
Bacteria.Firmicutes.Bacilli.Bacillales.Bacillaceae.Anoxybacillus	1.13072			-
Bacteria.Firmicutes.Bacilli.Bacillales.Bacillaceae.Bacillus	2.32381			-
Bacteria.Firmicutes.Bacilli.Bacillales.Bacillaceae.Geobacillus	1.81776			-
Bacteria.Firmicutes.Bacilli.Bacillales.Bacillaceae.Geomicrobium	0			-
Bacteria.Firmicutes.Bacilli.Bacillales.Bacillaceae.Gracilibacillus	0.157222			-
Bacteria.Firmicutes.Bacilli.Bacillales.Bacillaceae.Natronobacillus	0			-
Bacteria.Firmicutes.Bacilli.Bacillales.Bacillaceae.Oceanobacillus	0			-
Bacteria.Firmicutes.Bacilli.Bacillales.Bacillaceae.Sinobaca	0			-
Bacteria.Firmicutes.Bacilli.Bacillales.Bacillaceae.Virgibacillus	0			-
Bacteria.Firmicutes.Bacilli.Bacillales.Exiguobacteraceae	0			-
Bacteria.Firmicutes.Bacilli.Bacillales.Exiguobacteraceae.Exiguobacterium	0			-
Bacteria.Firmicutes.Bacilli.Bacillales.Listeriaceae	2.67963			-
Bacteria.Firmicutes.Bacilli.Bacillales.Listeriaceae.Brochothrix	2.67963			-
Bacteria.Firmicutes.Bacilli.Bacillales.Paenibacillaceae	1.50726			-
Bacteria.Firmicutes.Bacilli.Bacillales.Paenibacillaceae.Brevibacillus	0			-
Bacteria.Firmicutes.Bacilli.Bacillales.Paenibacillaceae.Cohnella	0			-
Bacteria.Firmicutes.Bacilli.Bacillales.Paenibacillaceae.Paenibacillus	1.49688			-
Bacteria.Firmicutes.Bacilli.Bacillales.Paenibacillaceae.Saccharibacillus	0			-
Bacteria.Firmicutes.Bacilli.Bacillales.Paenibacillaceae.Thermobacillus	0			-
Bacteria.Firmicutes.Bacilli.Bacillales.Planococcaceae	2.2653			-
Bacteria.Firmicutes.Bacilli.Bacillales.Planococcaceae.Lysinibacillus	1.73502			-
Bacteria.Firmicutes.Bacilli.Bacillales.Planococcaceae.Planomicrobium	0			-
Bacteria.Firmicutes.Bacilli.Bacillales.Planococcaceae.Rummeliibacillus	0.334494			-
Bacteria.Firmicutes.Bacilli.Bacillales.Planococcaceae.Solibacillus	1.87944			-
Bacteria.Firmicutes.Bacilli.Bacillales.Planococcaceae.Sporosarcina	1.143			-
Bacteria.Firmicutes.Bacilli.Bacillales.Planococcaceae.Ureibacillus	1.58043			-
Bacteria.Firmicutes.Bacilli.Bacillales.Sporolactobacillaceae	0			-
Bacteria.Firmicutes.Bacilli.Bacillales.Sporolactobacillaceae.Sporolactobacillus	0			-
Bacteria.Firmicutes.Bacilli.Bacillales.Staphylococcaceae	3.76557			-
Bacteria.Firmicutes.Bacilli.Bacillales.Staphylococcaceae.Jeotgalicoccus	0.181531			-
Bacteria.Firmicutes.Bacilli.Bacillales.Staphylococcaceae.Macrococcus	0.834267			-
Bacteria.Firmicutes.Bacilli.Bacillales.Staphylococcaceae.Salinicoccus	0			-
Bacteria.Firmicutes.Bacilli.Bacillales.Staphylococcaceae.Staphylococcus	3.76557			-
Bacteria.Firmicutes.Bacilli.Bacillales.Thermoactinomycetaceae	1.42153			-
Bacteria.Firmicutes.Bacilli.Bacillales.Thermoactinomycetaceae.Planifilum	1.2159			-
Bacteria.Firmicutes.Bacilli.Bacillales.Thermoactinomycetaceae.Shimazuella	0			-
Bacteria.Firmicutes.Bacilli.Bacillales.Thermoactinomycetaceae.Thermoactinomyces	0.998069			-
Bacteria.Firmicutes.Bacilli.Lactobacillales.Aerococcaceae.Aerococcus	0.73041			-
Bacteria.Firmicutes.Bacilli.Lactobacillales.Aerococcaceae.Alkalibacterium	0			-
Bacteria.Firmicutes.Bacilli.Lactobacillales.Aerococcaceae.Allofustis	0			-
Bacteria.Firmicutes.Bacilli.Lactobacillales.Aerococcaceae.Alloiococcus	0			-
Bacteria.Firmicutes.Bacilli.Lactobacillales.Aerococcaceae.Facklamia	1.45463			-
Bacteria.Firmicutes.Bacilli.Lactobacillales.Carnobacteriaceae.Carnobacterium	0			-
Bacteria.Firmicutes.Bacilli.Lactobacillales.Carnobacteriaceae.Desemzia	0			-
Bacteria.Firmicutes.Bacilli.Lactobacillales.Carnobacteriaceae.Trichococcus	0.86976			-
Bacteria.Firmicutes.Bacilli.Lactobacillales.Enterococcaceae	1.71285			-
Bacteria.Firmicutes.Bacilli.Lactobacillales.Enterococcaceae.Enterococcus	1.56515			-
Bacteria.Firmicutes.Bacilli.Lactobacillales.Enterococcaceae.Tetragenococcus	0			-
Bacteria.Firmicutes.Bacilli.Lactobacillales.Enterococcaceae.Vagococcus	1.17269			-
Bacteria.Firmicutes.Bacilli.Lactobacillales.Lactobacillaceae	3.94098			-
Bacteria.Firmicutes.Bacilli.Lactobacillales.Lactobacillaceae.Lactobacillus	3.94098			-
Bacteria.Firmicutes.Bacilli.Lactobacillales.Lactobacillaceae.Pediococcus	0			-
Bacteria.Firmicutes.Bacilli.Lactobacillales.Leuconostocaceae	0.914871			-
Bacteria.Firmicutes.Bacilli.Lactobacillales.Leuconostocaceae.Leuconostoc	0.563494			-
Bacteria.Firmicutes.Bacilli.Lactobacillales.Leuconostocaceae.Weissella	0.658953			-
Bacteria.Firmicutes.Bacilli.Lactobacillales.Streptococcaceae.Lactococcus	0.482561			-
Bacteria.Firmicutes.Bacilli.Turicibacterales	1.97838			-
Bacteria.Firmicutes.Bacilli.Turicibacterales.Turicibacteraceae	1.97838			-
Bacteria.Firmicutes.Bacilli.Turicibacterales.Turicibacteraceae.Turicibacter	1.97838			-
Bacteria.Firmicutes.Clostridia	4.7084			-
Bacteria.Firmicutes.Clostridia.Clostridiales	4.7084			-
Bacteria.Firmicutes.Clostridia.Clostridiales.Acidaminobacteraceae	0			-
Bacteria.Firmicutes.Clostridia.Clostridiales.Acidaminobacteraceae.Acidaminobacter	0			-
Bacteria.Firmicutes.Clostridia.Clostridiales.Acidaminobacteraceae.Fusibacter	0			-
Bacteria.Firmicutes.Clostridia.Clostridiales.Acidaminobacteraceae.Guggenheimella	0			-
Bacteria.Firmicutes.Clostridia.Clostridiales.Caldicoprobacteraceae	0			-
Bacteria.Firmicutes.Clostridia.Clostridiales.Caldicoprobacteraceae.Caldicoprobacter	0			-
Bacteria.Firmicutes.Clostridia.Clostridiales.Clostridiaceae.Alkaliphilus	0.334494			-
Bacteria.Firmicutes.Clostridia.Clostridiales.Clostridiaceae.Candidatus_Arthromitus	1.53263			-
Bacteria.Firmicutes.Clostridia.Clostridiales.Clostridiaceae.Clostridiisalibacter	0			-
Bacteria.Firmicutes.Clostridia.Clostridiales.Clostridiaceae.Proteiniborus	0			-
Bacteria.Firmicutes.Clostridia.Clostridiales.Clostridiaceae.Proteiniclasticum	1.48217			-
Bacteria.Firmicutes.Clostridia.Clostridiales.Dehalobacteriaceae	1.74999			-
Bacteria.Firmicutes.Clostridia.Clostridiales.Dehalobacteriaceae.Dehalobacterium	1.74999			-
Bacteria.Firmicutes.Clostridia.Clostridiales.Eubacteriaceae.Anaerofustis	0			-
Bacteria.Firmicutes.Clostridia.Clostridiales.Eubacteriaceae.Garciella	0			-
Bacteria.Firmicutes.Clostridia.Clostridiales.Lachnospiraceae	4.24014			-
Bacteria.Firmicutes.Clostridia.Clostridiales.Lachnospiraceae.Anaerostipes	2.60546			-
Bacteria.Firmicutes.Clostridia.Clostridiales.Lachnospiraceae.Butyrivibrio	1.8456			-
Bacteria.Firmicutes.Clostridia.Clostridiales.Lachnospiraceae.Defluviitalea	0.716541			-
Bacteria.Firmicutes.Clostridia.Clostridiales.Lachnospiraceae.Epulopiscium	0			-
Bacteria.Firmicutes.Clostridia.Clostridiales.Lachnospiraceae.Johnsonella	0			-
Bacteria.Firmicutes.Clostridia.Clostridiales.Lachnospiraceae.Pseudobutyrivibrio	0			-
Bacteria.Firmicutes.Clostridia.Clostridiales.Lachnospiraceae.Roseburia	3.72062			-
Bacteria.Firmicutes.Clostridia.Clostridiales.Lachnospiraceae.Syntrophococcus	0			-
Bacteria.Firmicutes.Clostridia.Clostridiales.Mogibacteriaceae.Mogibacterium	2.63332			-
Bacteria.Firmicutes.Clostridia.Clostridiales.Peptococcaceae.Desulfosporosinus	0			-
Bacteria.Firmicutes.Clostridia.Clostridiales.Peptococcaceae.Desulfotomaculum	0			-
Bacteria.Firmicutes.Clostridia.Clostridiales.Peptococcaceae.Niigata_25	0			-
Bacteria.Firmicutes.Clostridia.Clostridiales.Peptococcaceae.rc4_4	0			-
Bacteria.Firmicutes.Clostridia.Clostridiales.Peptostreptococcaceae.Filifactor	2.80422			-
Bacteria.Firmicutes.Clostridia.Clostridiales.Ruminococcaceae	4.33957			-
Bacteria.Firmicutes.Clostridia.Clostridiales.Ruminococcaceae.Anaerofilum	0			-
Bacteria.Firmicutes.Clostridia.Clostridiales.Ruminococcaceae.Anaerotruncus	0.814337			-
Bacteria.Firmicutes.Clostridia.Clostridiales.Ruminococcaceae.Butyricicoccus	2.42764			-
Bacteria.Firmicutes.Clostridia.Clostridiales.Ruminococcaceae.Clostridium	4.21877			-
Bacteria.Firmicutes.Clostridia.Clostridiales.Ruminococcaceae.Gemmiger	3.1465			-
Bacteria.Firmicutes.Clostridia.Clostridiales.Symbiobacteriaceae	0.811615			-
Bacteria.Firmicutes.Clostridia.Clostridiales.Symbiobacteriaceae.Caldinitratiruptor	0			-
Bacteria.Firmicutes.Clostridia.Clostridiales.Symbiobacteriaceae.Symbiobacterium	0.811615			-
Bacteria.Firmicutes.Clostridia.Clostridiales.Tissierellaceae.1_68	0			-
Bacteria.Firmicutes.Clostridia.Clostridiales.Tissierellaceae.Anaerococcus	1.10963			-
Bacteria.Firmicutes.Clostridia.Clostridiales.Tissierellaceae.Finegoldia	0.792064			-
Bacteria.Firmicutes.Clostridia.Clostridiales.Tissierellaceae.Gallicola	0			-
Bacteria.Firmicutes.Clostridia.Clostridiales.Tissierellaceae.GW_34	1.27728			-
Bacteria.Firmicutes.Clostridia.Clostridiales.Tissierellaceae.Helcococcus	0			-
Bacteria.Firmicutes.Clostridia.Clostridiales.Tissierellaceae.Peptoniphilus	1.16089			-
Bacteria.Firmicutes.Clostridia.Clostridiales.Tissierellaceae.ph2	0			-
Bacteria.Firmicutes.Clostridia.Clostridiales.Tissierellaceae.Sedimentibacter	0			-
Bacteria.Firmicutes.Clostridia.Clostridiales.Tissierellaceae.Tepidimicrobium	0			-
Bacteria.Firmicutes.Clostridia.Clostridiales.Tissierellaceae.Tissierella_Soehngenia	0			-
Bacteria.Firmicutes.Clostridia.Clostridiales.Tissierellaceae.WAL_1855D	1.41038			-
Bacteria.Firmicutes.Clostridia.Clostridiales.Veillonellaceae.Acidaminococcus	2.27163			-
Bacteria.Firmicutes.Clostridia.Clostridiales.Veillonellaceae.Anaerovibrio	0			-
Bacteria.Firmicutes.Clostridia.Clostridiales.Veillonellaceae.Dialister	3.20932			-
Bacteria.Firmicutes.Clostridia.Clostridiales.Veillonellaceae.Megasphaera	3.21038			-
Bacteria.Firmicutes.Clostridia.Clostridiales.Veillonellaceae.Mitsuokella	0.635524			-
Bacteria.Firmicutes.Clostridia.Clostridiales.Veillonellaceae.Phascolarctobacterium	2.48648			-
Bacteria.Firmicutes.Clostridia.Clostridiales.Veillonellaceae.Propionispira	0			-
Bacteria.Firmicutes.Clostridia.Clostridiales.Veillonellaceae.Schwartzia	1.35803			-
Bacteria.Firmicutes.Clostridia.Clostridiales.Veillonellaceae.vadinHB04	0			-
Bacteria.Firmicutes.Erysipelotrichi	3.28562			-
Bacteria.Firmicutes.Erysipelotrichi.Erysipelotrichales	3.28562			-
Bacteria.Firmicutes.Erysipelotrichi.Erysipelotrichales.Erysipelotrichaceae	3.28562			-
Bacteria.Firmicutes.Erysipelotrichi.Erysipelotrichales.Erysipelotrichaceae.Allobaculum	2.299			-
Bacteria.Firmicutes.Erysipelotrichi.Erysipelotrichales.Erysipelotrichaceae.Bulleidia	3.25973			-
Bacteria.Firmicutes.Erysipelotrichi.Erysipelotrichales.Erysipelotrichaceae.Catenibacterium	1.89769			-
Bacteria.Firmicutes.Erysipelotrichi.Erysipelotrichales.Erysipelotrichaceae.cc_115	0.8119			-
Bacteria.Firmicutes.Erysipelotrichi.Erysipelotrichales.Erysipelotrichaceae.Coprobacillus	1.55431			-
Bacteria.Firmicutes.Erysipelotrichi.Erysipelotrichales.Erysipelotrichaceae.Erysipelothrix	0.466584			-
Bacteria.Firmicutes.Erysipelotrichi.Erysipelotrichales.Erysipelotrichaceae.Eubacterium	1.98389			-
Bacteria.Firmicutes.Erysipelotrichi.Erysipelotrichales.Erysipelotrichaceae.gut	0			-
Bacteria.Firmicutes.Erysipelotrichi.Erysipelotrichales.Erysipelotrichaceae.Holdemania	0.712534			-
Bacteria.Firmicutes.Erysipelotrichi.Erysipelotrichales.Erysipelotrichaceae.L7A_E11	0			-
Bacteria.Firmicutes.Erysipelotrichi.Erysipelotrichales.Erysipelotrichaceae.p_75_a5	0			-
Bacteria.Firmicutes.Erysipelotrichi.Erysipelotrichales.Erysipelotrichaceae.PSB_M_3	0			-
Bacteria.Firmicutes.Erysipelotrichi.Erysipelotrichales.Erysipelotrichaceae.RFN20	0			-
Bacteria.Firmicutes.Erysipelotrichi.Erysipelotrichales.Erysipelotrichaceae.Sharpea	1.2884			-
Bacteria.Fusobacteria.Fusobacteriia.Fusobacteriales.Fusobacteriaceae	4.13846			-
Bacteria.Fusobacteria.Fusobacteriia.Fusobacteriales.Fusobacteriaceae.Fusobacterium	4.13846			-
Bacteria.Fusobacteria.Fusobacteriia.Fusobacteriales.Leptotrichiaceae.Sneathia	0			-
Bacteria.Lentisphaerae	0			-
Bacteria.Lentisphaerae.Lentisphaeria	0			-
Bacteria.Lentisphaerae.Lentisphaeria.Victivallales	0			-
Bacteria.Lentisphaerae.Lentisphaeria.Victivallales.Victivallaceae	0			-
Bacteria.Lentisphaerae.Lentisphaeria.Victivallales.Victivallaceae.Victivallis	0			-
Bacteria.Nitrospirae	0			-
Bacteria.Nitrospirae.Nitrospira	0			-
Bacteria.Nitrospirae.Nitrospira.Nitrospirales	0			-
Bacteria.Nitrospirae.Nitrospira.Nitrospirales.FW	0			-
Bacteria.Nitrospirae.Nitrospira.Nitrospirales.FW.4_29	0			-
Bacteria.Nitrospirae.Nitrospira.Nitrospirales.Nitrospiraceae	0			-
Bacteria.Nitrospirae.Nitrospira.Nitrospirales.Nitrospiraceae.Nitrospira	0			-
Bacteria.Proteobacteria.Alphaproteobacteria	4.1625			-
Bacteria.Proteobacteria.Alphaproteobacteria.Caulobacterales	1.67689			-
Bacteria.Proteobacteria.Alphaproteobacteria.Caulobacterales.Caulobacteraceae	1.67689			-
Bacteria.Proteobacteria.Alphaproteobacteria.Caulobacterales.Caulobacteraceae.Asticcacaulis	0.130505			-
Bacteria.Proteobacteria.Alphaproteobacteria.Caulobacterales.Caulobacteraceae.Brevundimonas	1.54739			-
Bacteria.Proteobacteria.Alphaproteobacteria.Caulobacterales.Caulobacteraceae.Caulobacter	0			-
Bacteria.Proteobacteria.Alphaproteobacteria.Caulobacterales.Caulobacteraceae.Mycoplana	1.00616			-
Bacteria.Proteobacteria.Alphaproteobacteria.Caulobacterales.Caulobacteraceae.Phenylobacterium	0			-
Bacteria.Proteobacteria.Alphaproteobacteria.Rhizobiales	2.54594			-
Bacteria.Proteobacteria.Alphaproteobacteria.Rhizobiales.Bradyrhizobiaceae	1.26655			-
Bacteria.Proteobacteria.Alphaproteobacteria.Rhizobiales.Bradyrhizobiaceae.Afipia	1.26655			-
Bacteria.Proteobacteria.Alphaproteobacteria.Rhizobiales.Hyphomicrobiaceae	1.66119			-
Bacteria.Proteobacteria.Alphaproteobacteria.Rhizobiales.Hyphomicrobiaceae.Devosia	1.24744			-
Bacteria.Proteobacteria.Alphaproteobacteria.Rhizobiales.Hyphomicrobiaceae.Filomicrobium	0			-
Bacteria.Proteobacteria.Alphaproteobacteria.Rhizobiales.Hyphomicrobiaceae.Hyphomicrobium	1.43885			-
Bacteria.Proteobacteria.Alphaproteobacteria.Rhizobiales.Hyphomicrobiaceae.Parvibaculum	0			-
Bacteria.Proteobacteria.Alphaproteobacteria.Rhizobiales.Hyphomicrobiaceae.Pedomicrobium	0			-
Bacteria.Proteobacteria.Alphaproteobacteria.Rhizobiales.Hyphomicrobiaceae.Rhodoplanes	0			-
Bacteria.Proteobacteria.Alphaproteobacteria.Rhizobiales.Methylobacteriaceae	2.3272			-
Bacteria.Proteobacteria.Alphaproteobacteria.Rhizobiales.Methylobacteriaceae.Methylobacterium	2.3272			-
Bacteria.Proteobacteria.Alphaproteobacteria.Rhizobiales.Phyllobacteriaceae	1.66155			-
Bacteria.Proteobacteria.Alphaproteobacteria.Rhizobiales.Phyllobacteriaceae.Phyllobacterium	1.66155			-
Bacteria.Proteobacteria.Alphaproteobacteria.Rhizobiales.Rhizobiaceae	2.03338			-
Bacteria.Proteobacteria.Alphaproteobacteria.Rhizobiales.Rhizobiaceae.Agrobacterium	2.03338			-
Bacteria.Proteobacteria.Alphaproteobacteria.Rhizobiales.Rhodobiaceae	0			-
Bacteria.Proteobacteria.Alphaproteobacteria.Rhizobiales.Rhodobiaceae.Afifella	0			-
Bacteria.Proteobacteria.Alphaproteobacteria.Rhizobiales.Xanthobacteraceae	1.30109			-
Bacteria.Proteobacteria.Alphaproteobacteria.Rhizobiales.Xanthobacteraceae.Xanthobacter	1.30109			-
Bacteria.Proteobacteria.Alphaproteobacteria.Rhodobacterales	1.46423			-
Bacteria.Proteobacteria.Alphaproteobacteria.Rhodobacterales.Hyphomonadaceae	0			-
Bacteria.Proteobacteria.Alphaproteobacteria.Rhodobacterales.Hyphomonadaceae.Hyphomonas	0			-
Bacteria.Proteobacteria.Alphaproteobacteria.Rhodobacterales.Rhodobacteraceae	1.46423			-
Bacteria.Proteobacteria.Alphaproteobacteria.Rhodobacterales.Rhodobacteraceae.Amaricoccus	0			-
Bacteria.Proteobacteria.Alphaproteobacteria.Rhodobacterales.Rhodobacteraceae.Paracoccus	1.46423			-
Bacteria.Proteobacteria.Alphaproteobacteria.Rhodobacterales.Rhodobacteraceae.Rhodobacter	0			-
Bacteria.Proteobacteria.Alphaproteobacteria.Rhodobacterales.Rhodobacteraceae.Rubellimicrobium	0			-
Bacteria.Proteobacteria.Alphaproteobacteria.Rhodospirillales	2.60475			-
Bacteria.Proteobacteria.Alphaproteobacteria.Rhodospirillales.Acetobacteraceae	0.994468			-
Bacteria.Proteobacteria.Alphaproteobacteria.Rhodospirillales.Acetobacteraceae.Acetobacter	0.324929			-
Bacteria.Proteobacteria.Alphaproteobacteria.Rhodospirillales.Acetobacteraceae.Craurococcus	0.635524			-
Bacteria.Proteobacteria.Alphaproteobacteria.Rhodospirillales.Acetobacteraceae.Gluconacetobacter	0			-
Bacteria.Proteobacteria.Alphaproteobacteria.Rhodospirillales.Acetobacteraceae.Gluconobacter	0			-
Bacteria.Proteobacteria.Alphaproteobacteria.Rhodospirillales.Acetobacteraceae.Roseococcus	0.536544			-
Bacteria.Proteobacteria.Alphaproteobacteria.Rhodospirillales.Acetobacteraceae.Roseomonas	0			-
Bacteria.Proteobacteria.Alphaproteobacteria.Rhodospirillales.Rhodospirillaceae	2.59397			-
Bacteria.Proteobacteria.Alphaproteobacteria.Rhodospirillales.Rhodospirillaceae.Azospirillum	2.56986			-
Bacteria.Proteobacteria.Alphaproteobacteria.Rhodospirillales.Rhodospirillaceae.Inquilinus	1.14178			-
Bacteria.Proteobacteria.Alphaproteobacteria.Rhodospirillales.Rhodospirillaceae.Novispirillum	0			-
Bacteria.Proteobacteria.Alphaproteobacteria.Rhodospirillales.Rhodospirillaceae.Phaeospirillum	0			-
Bacteria.Proteobacteria.Alphaproteobacteria.Rhodospirillales.Rhodospirillaceae.Reyranella	0.820739			-
Bacteria.Proteobacteria.Alphaproteobacteria.Sphingomonadales	4.15418			-
Bacteria.Proteobacteria.Alphaproteobacteria.Sphingomonadales.Sphingomonadaceae	4.15418			-
Bacteria.Proteobacteria.Alphaproteobacteria.Sphingomonadales.Sphingomonadaceae.Kaistobacter	0			-
Bacteria.Proteobacteria.Alphaproteobacteria.Sphingomonadales.Sphingomonadaceae.Sandaracinobacter	0			-
Bacteria.Proteobacteria.Alphaproteobacteria.Sphingomonadales.Sphingomonadaceae.Sphingobium	1.46762			-
Bacteria.Proteobacteria.Alphaproteobacteria.Sphingomonadales.Sphingomonadaceae.Sphingomonas	4.13644			-
Bacteria.Proteobacteria.Alphaproteobacteria.Sphingomonadales.Sphingomonadaceae.Sphingopyxis	0.165554			-
Bacteria.Proteobacteria.Betaproteobacteria.Burkholderiales	3.51301			-
Bacteria.Proteobacteria.Betaproteobacteria.Burkholderiales.Alcaligenaceae.Achromobacter	0			-
Bacteria.Proteobacteria.Betaproteobacteria.Burkholderiales.Alcaligenaceae.Alcaligenes	0			-
Bacteria.Proteobacteria.Betaproteobacteria.Burkholderiales.Alcaligenaceae.Bordetella	0			-
Bacteria.Proteobacteria.Betaproteobacteria.Burkholderiales.Alcaligenaceae.Denitrobacter	0			-
Bacteria.Proteobacteria.Betaproteobacteria.Burkholderiales.Alcaligenaceae.Kerstersia	0			-
Bacteria.Proteobacteria.Betaproteobacteria.Burkholderiales.Alcaligenaceae.Oligella	0			-
Bacteria.Proteobacteria.Betaproteobacteria.Burkholderiales.Alcaligenaceae.Pusillimonas	1.92686			-
Bacteria.Proteobacteria.Betaproteobacteria.Burkholderiales.Comamonadaceae	3.03065			-
Bacteria.Proteobacteria.Betaproteobacteria.Burkholderiales.Comamonadaceae.Acidovorax	1.54883			-
Bacteria.Proteobacteria.Betaproteobacteria.Burkholderiales.Comamonadaceae.Aquabacterium	2.99469			-
Bacteria.Proteobacteria.Betaproteobacteria.Burkholderiales.Comamonadaceae.Comamonas	1.89088			-
Bacteria.Proteobacteria.Betaproteobacteria.Burkholderiales.Comamonadaceae.Curvibacter	0			-
Bacteria.Proteobacteria.Betaproteobacteria.Burkholderiales.Comamonadaceae.Delftia	1.51104			-
Bacteria.Proteobacteria.Betaproteobacteria.Burkholderiales.Comamonadaceae.Hydrogenophaga	0.953589			-
Bacteria.Proteobacteria.Betaproteobacteria.Burkholderiales.Comamonadaceae.Leptothrix	1.60274			-
Bacteria.Proteobacteria.Betaproteobacteria.Burkholderiales.Comamonadaceae.Limnobacter	0			-
Bacteria.Proteobacteria.Betaproteobacteria.Burkholderiales.Comamonadaceae.Limnohabitans	0.845768			-
Bacteria.Proteobacteria.Betaproteobacteria.Burkholderiales.Comamonadaceae.Methylibium	0			-
Bacteria.Proteobacteria.Betaproteobacteria.Burkholderiales.Comamonadaceae.Paucibacter	0.962082			-
Bacteria.Proteobacteria.Betaproteobacteria.Burkholderiales.Comamonadaceae.Polaromonas	0			-
Bacteria.Proteobacteria.Betaproteobacteria.Burkholderiales.Comamonadaceae.Rhodoferax	0.707591			-
Bacteria.Proteobacteria.Betaproteobacteria.Burkholderiales.Comamonadaceae.Schlegelella	1.23155			-
Bacteria.Proteobacteria.Betaproteobacteria.Burkholderiales.Comamonadaceae.Sphaerotilus	0			-
Bacteria.Proteobacteria.Betaproteobacteria.Burkholderiales.Comamonadaceae.Variovorax	2.06632			-
Bacteria.Proteobacteria.Betaproteobacteria.Burkholderiales.Oxalobacteraceae	2.0331			-
Bacteria.Proteobacteria.Betaproteobacteria.Burkholderiales.Oxalobacteraceae.Herbaspirillum	1.12052			-
Bacteria.Proteobacteria.Betaproteobacteria.Burkholderiales.Oxalobacteraceae.Janthinobacterium	1.69546			-
Bacteria.Proteobacteria.Betaproteobacteria.Burkholderiales.Oxalobacteraceae.Massilia	1.54477			-
Bacteria.Proteobacteria.Betaproteobacteria.Burkholderiales.Oxalobacteraceae.Polynucleobacter	0			-
Bacteria.Proteobacteria.Betaproteobacteria.Burkholderiales.Oxalobacteraceae.Ralstonia	1.16862			-
Bacteria.Proteobacteria.Betaproteobacteria.Hydrogenophilales	0.767614			-
Bacteria.Proteobacteria.Betaproteobacteria.Hydrogenophilales.Hydrogenophilaceae	0.767614			-
Bacteria.Proteobacteria.Betaproteobacteria.Hydrogenophilales.Hydrogenophilaceae.Thiobacillus	0.767614			-
Bacteria.Proteobacteria.Betaproteobacteria.Methylophilales	0			-
Bacteria.Proteobacteria.Betaproteobacteria.Methylophilales.Methylophilaceae	0			-
Bacteria.Proteobacteria.Betaproteobacteria.Methylophilales.Methylophilaceae.Methylotenera	0			-
Bacteria.Proteobacteria.Betaproteobacteria.Neisseriales.Neisseriaceae.Elbe	0			-
Bacteria.Proteobacteria.Betaproteobacteria.Neisseriales.Neisseriaceae.Gulbenkiania	0			-
Bacteria.Proteobacteria.Betaproteobacteria.Neisseriales.Neisseriaceae.Iodobacter	0			-
Bacteria.Proteobacteria.Betaproteobacteria.Neisseriales.Neisseriaceae.Kingella	2.05043			-
Bacteria.Proteobacteria.Betaproteobacteria.Neisseriales.Neisseriaceae.Microvirgula	0			-
Bacteria.Proteobacteria.Betaproteobacteria.Neisseriales.Neisseriaceae.Vitreoscilla	0.556343			-
Bacteria.Proteobacteria.Betaproteobacteria.Nitrosomonadales	0.62392			-
Bacteria.Proteobacteria.Betaproteobacteria.Nitrosomonadales.Nitrosomonadaceae	0.62392			-
Bacteria.Proteobacteria.Betaproteobacteria.Nitrosomonadales.Nitrosomonadaceae.Nitrosomonas	0.62392			-
Bacteria.Proteobacteria.Betaproteobacteria.Rhodocyclales	1.8731			-
Bacteria.Proteobacteria.Betaproteobacteria.Rhodocyclales.Rhodocyclaceae	1.8731			-
Bacteria.Proteobacteria.Betaproteobacteria.Rhodocyclales.Rhodocyclaceae.Azospira	0			-
Bacteria.Proteobacteria.Betaproteobacteria.Rhodocyclales.Rhodocyclaceae.Dechloromonas	0.864524			-
Bacteria.Proteobacteria.Betaproteobacteria.Rhodocyclales.Rhodocyclaceae.Methyloversatilis	1.69141			-
Bacteria.Proteobacteria.Betaproteobacteria.Rhodocyclales.Rhodocyclaceae.Petrobacter	1.2053			-
Bacteria.Proteobacteria.Betaproteobacteria.Rhodocyclales.Rhodocyclaceae.Propionivibrio	0			-
Bacteria.Proteobacteria.Betaproteobacteria.Rhodocyclales.Rhodocyclaceae.Sulfuritalea	0			-
Bacteria.Proteobacteria.Betaproteobacteria.Rhodocyclales.Rhodocyclaceae.Uliginosibacterium	0			-
Bacteria.Proteobacteria.Betaproteobacteria.Rhodocyclales.Rhodocyclaceae.Zoogloea	0.334494			-
Bacteria.Proteobacteria.Deltaproteobacteria	2.70918			-
Bacteria.Proteobacteria.Deltaproteobacteria.Bdellovibrionales	2.68606			-
Bacteria.Proteobacteria.Deltaproteobacteria.Bdellovibrionales.Bacteriovoracaceae	0.971316			-
Bacteria.Proteobacteria.Deltaproteobacteria.Bdellovibrionales.Bacteriovoracaceae.Peredibacter	0.971316			-
Bacteria.Proteobacteria.Deltaproteobacteria.Bdellovibrionales.Bdellovibrionaceae	2.68606			-
Bacteria.Proteobacteria.Deltaproteobacteria.Bdellovibrionales.Bdellovibrionaceae.Bdellovibrio	2.68606			-
Bacteria.Proteobacteria.Deltaproteobacteria.Desulfobacterales.Desulfobacteraceae	0			-
Bacteria.Proteobacteria.Deltaproteobacteria.Desulfobacterales.Desulfobacteraceae.Desulfococcus	0			-
Bacteria.Proteobacteria.Deltaproteobacteria.Desulfovibrionales.Desulfomicrobiaceae	0			-
Bacteria.Proteobacteria.Deltaproteobacteria.Desulfovibrionales.Desulfomicrobiaceae.Desulfomicrobium	0			-
Bacteria.Proteobacteria.Deltaproteobacteria.Desulfovibrionales.Desulfovibrionaceae.Bilophila	1.79539			-
Bacteria.Proteobacteria.Deltaproteobacteria.Desulfovibrionales.Desulfovibrionaceae.Desulfovibrio	2.23048			-
Bacteria.Proteobacteria.Deltaproteobacteria.Myxococcales	0			-
Bacteria.Proteobacteria.Deltaproteobacteria.Myxococcales.Cystobacteraceae	0			-
Bacteria.Proteobacteria.Deltaproteobacteria.Myxococcales.Cystobacteraceae.Cystobacter	0			-
Bacteria.Proteobacteria.Deltaproteobacteria.Myxococcales.Nannocystaceae	0			-
Bacteria.Proteobacteria.Deltaproteobacteria.Myxococcales.Nannocystaceae.Plesiocystis	0			-
Bacteria.Proteobacteria.Deltaproteobacteria.Myxococcales.Polyangiaceae	0			-
Bacteria.Proteobacteria.Deltaproteobacteria.Myxococcales.Polyangiaceae.Sorangium	0			-
Bacteria.Proteobacteria.Epsilonproteobacteria.Campylobacterales.Campylobacteraceae.Arcobacter	0.716512			-
Bacteria.Proteobacteria.Epsilonproteobacteria.Campylobacterales.Campylobacteraceae.Sulfurospirillum	0			-
Bacteria.Proteobacteria.Epsilonproteobacteria.Campylobacterales.Helicobacteraceae.Wolinella	0			-
Bacteria.Proteobacteria.Gammaproteobacteria.Aeromonadales	0			-
Bacteria.Proteobacteria.Gammaproteobacteria.Aeromonadales.Aeromonadaceae	0			-
Bacteria.Proteobacteria.Gammaproteobacteria.Aeromonadales.Aeromonadaceae.Oceanisphaera	0			-
Bacteria.Proteobacteria.Gammaproteobacteria.Aeromonadales.Aeromonadaceae.Tolumonas	0			-
Bacteria.Proteobacteria.Gammaproteobacteria.Aeromonadales.Succinivibrionaceae	0			-
Bacteria.Proteobacteria.Gammaproteobacteria.Aeromonadales.Succinivibrionaceae.Ruminobacter	0			-
Bacteria.Proteobacteria.Gammaproteobacteria.Aeromonadales.Succinivibrionaceae.Succinivibrio	0			-
Bacteria.Proteobacteria.Gammaproteobacteria.Alteromonadales	1.67173			-
Bacteria.Proteobacteria.Gammaproteobacteria.Alteromonadales.Alteromonadaceae	1.38976			-
Bacteria.Proteobacteria.Gammaproteobacteria.Alteromonadales.Alteromonadaceae.Cellvibrio	1.38976			-
Bacteria.Proteobacteria.Gammaproteobacteria.Alteromonadales.Chromatiaceae	0.528494			-
Bacteria.Proteobacteria.Gammaproteobacteria.Alteromonadales.Chromatiaceae.Alishewanella	0			-
Bacteria.Proteobacteria.Gammaproteobacteria.Alteromonadales.Chromatiaceae.Rheinheimera	0.528494			-
Bacteria.Proteobacteria.Gammaproteobacteria.Alteromonadales.HTCC2188	0			-
Bacteria.Proteobacteria.Gammaproteobacteria.Alteromonadales.HTCC2188.HTCC	0			-
Bacteria.Proteobacteria.Gammaproteobacteria.Alteromonadales.Idiomarinaceae	1.27988			-
Bacteria.Proteobacteria.Gammaproteobacteria.Alteromonadales.Idiomarinaceae.Pseudidiomarina	1.27988			-
Bacteria.Proteobacteria.Gammaproteobacteria.Alteromonadales.Shewanellaceae	0			-
Bacteria.Proteobacteria.Gammaproteobacteria.Alteromonadales.Shewanellaceae.Shewanella	0			-
Bacteria.Proteobacteria.Gammaproteobacteria.Enterobacteriales	3.59477			-
Bacteria.Proteobacteria.Gammaproteobacteria.Enterobacteriales.Enterobacteriaceae	3.59477			-
Bacteria.Proteobacteria.Gammaproteobacteria.Enterobacteriales.Enterobacteriaceae.Erwinia	3.08964			-
Bacteria.Proteobacteria.Gammaproteobacteria.Enterobacteriales.Enterobacteriaceae.Klebsiella	3.46889			-
Bacteria.Proteobacteria.Gammaproteobacteria.Enterobacteriales.Enterobacteriaceae.Morganella	0			-
Bacteria.Proteobacteria.Gammaproteobacteria.Enterobacteriales.Enterobacteriaceae.Plesiomonas	0			-
Bacteria.Proteobacteria.Gammaproteobacteria.Enterobacteriales.Enterobacteriaceae.Proteus	0.953896			-
Bacteria.Proteobacteria.Gammaproteobacteria.Enterobacteriales.Enterobacteriaceae.Rahnella	1.04553			-
Bacteria.Proteobacteria.Gammaproteobacteria.Enterobacteriales.Enterobacteriaceae.Serratia	1.72223			-
Bacteria.Proteobacteria.Gammaproteobacteria.Legionellales	0			-
Bacteria.Proteobacteria.Gammaproteobacteria.Legionellales.Coxiellaceae	0			-
Bacteria.Proteobacteria.Gammaproteobacteria.Legionellales.Coxiellaceae.Aquicella	0			-
Bacteria.Proteobacteria.Gammaproteobacteria.Legionellales.Legionellaceae	0			-
Bacteria.Proteobacteria.Gammaproteobacteria.Legionellales.Legionellaceae.Legionella	0			-
Bacteria.Proteobacteria.Gammaproteobacteria.Methylococcales	0			-
Bacteria.Proteobacteria.Gammaproteobacteria.Methylococcales.Crenotrichaceae	0			-
Bacteria.Proteobacteria.Gammaproteobacteria.Methylococcales.Crenotrichaceae.Crenothrix	0			-
Bacteria.Proteobacteria.Gammaproteobacteria.Oceanospirillales	0			-
Bacteria.Proteobacteria.Gammaproteobacteria.Oceanospirillales.Alcanivoracaceae	0			-
Bacteria.Proteobacteria.Gammaproteobacteria.Oceanospirillales.Alcanivoracaceae.Alcanivorax	0			-
Bacteria.Proteobacteria.Gammaproteobacteria.Oceanospirillales.Halomonadaceae	0			-
Bacteria.Proteobacteria.Gammaproteobacteria.Oceanospirillales.Halomonadaceae.Candidatus_Portiera	0			-
Bacteria.Proteobacteria.Gammaproteobacteria.Oceanospirillales.Halomonadaceae.Halomonas	0			-
Bacteria.Proteobacteria.Gammaproteobacteria.Oceanospirillales.Oceanospirillaceae	0			-
Bacteria.Proteobacteria.Gammaproteobacteria.Oceanospirillales.Oceanospirillaceae.Oleibacter	0			-
Bacteria.Proteobacteria.Gammaproteobacteria.Pasteurellales.Pasteurellaceae.Histophilus	0			-
Bacteria.Proteobacteria.Gammaproteobacteria.Pasteurellales.Pasteurellaceae.Pasteurella	0			-
Bacteria.Proteobacteria.Gammaproteobacteria.Pseudomonadales	4.06201			-
Bacteria.Proteobacteria.Gammaproteobacteria.Pseudomonadales.Moraxellaceae	3.97418			-
Bacteria.Proteobacteria.Gammaproteobacteria.Pseudomonadales.Moraxellaceae.Acinetobacter	3.96166			-
Bacteria.Proteobacteria.Gammaproteobacteria.Pseudomonadales.Moraxellaceae.Alkanindiges	0			-
Bacteria.Proteobacteria.Gammaproteobacteria.Pseudomonadales.Moraxellaceae.Enhydrobacter	3.3093			-
Bacteria.Proteobacteria.Gammaproteobacteria.Pseudomonadales.Moraxellaceae.Moraxella	0			-
Bacteria.Proteobacteria.Gammaproteobacteria.Pseudomonadales.Moraxellaceae.Perlucidibaca	0			-
Bacteria.Proteobacteria.Gammaproteobacteria.Pseudomonadales.Pseudomonadaceae	3.3247			-
Bacteria.Proteobacteria.Gammaproteobacteria.Pseudomonadales.Pseudomonadaceae.Pseudomonas	3.3247			-
Bacteria.Proteobacteria.Gammaproteobacteria.Thiotrichales	0.635524			-
Bacteria.Proteobacteria.Gammaproteobacteria.Thiotrichales.Piscirickettsiaceae	0.635524			-
Bacteria.Proteobacteria.Gammaproteobacteria.Thiotrichales.Piscirickettsiaceae.Methylophaga	0			-
Bacteria.Proteobacteria.Gammaproteobacteria.Thiotrichales.Piscirickettsiaceae.Thioalkalimicrobium	0.635524			-
Bacteria.Proteobacteria.Gammaproteobacteria.Thiotrichales.Thiotrichaceae	0			-
Bacteria.Proteobacteria.Gammaproteobacteria.Thiotrichales.Thiotrichaceae.Beggiatoa	0			-
Bacteria.Proteobacteria.Gammaproteobacteria.Vibrionales	1.84106			-
Bacteria.Proteobacteria.Gammaproteobacteria.Vibrionales.Pseudoalteromonadaceae	0			-
Bacteria.Proteobacteria.Gammaproteobacteria.Vibrionales.Pseudoalteromonadaceae.Pseudoalteromonas	0			-
Bacteria.Proteobacteria.Gammaproteobacteria.Vibrionales.Vibrionaceae	1.84106			-
Bacteria.Proteobacteria.Gammaproteobacteria.Vibrionales.Vibrionaceae.Vibrio	1.84106			-
Bacteria.Proteobacteria.Gammaproteobacteria.Xanthomonadales	3.02594			-
Bacteria.Proteobacteria.Gammaproteobacteria.Xanthomonadales.Sinobacteraceae	1.45045			-
Bacteria.Proteobacteria.Gammaproteobacteria.Xanthomonadales.Sinobacteraceae.Alkanibacter	0			-
Bacteria.Proteobacteria.Gammaproteobacteria.Xanthomonadales.Sinobacteraceae.Nevskia	1.10216			-
Bacteria.Proteobacteria.Gammaproteobacteria.Xanthomonadales.Sinobacteraceae.Solimonas	0			-
Bacteria.Proteobacteria.Gammaproteobacteria.Xanthomonadales.Sinobacteraceae.Steroidobacter	1.19203			-
Bacteria.Proteobacteria.Gammaproteobacteria.Xanthomonadales.Xanthomonadaceae	3.01424			-
Bacteria.Proteobacteria.Gammaproteobacteria.Xanthomonadales.Xanthomonadaceae.Aquimonas	0			-
Bacteria.Proteobacteria.Gammaproteobacteria.Xanthomonadales.Xanthomonadaceae.Dokdonella	0.565467			-
Bacteria.Proteobacteria.Gammaproteobacteria.Xanthomonadales.Xanthomonadaceae.Dyella	0			-
Bacteria.Proteobacteria.Gammaproteobacteria.Xanthomonadales.Xanthomonadaceae.Ignatzschineria	0			-
Bacteria.Proteobacteria.Gammaproteobacteria.Xanthomonadales.Xanthomonadaceae.Luteimonas	1.95867			-
Bacteria.Proteobacteria.Gammaproteobacteria.Xanthomonadales.Xanthomonadaceae.Lysobacter	0			-
Bacteria.Proteobacteria.Gammaproteobacteria.Xanthomonadales.Xanthomonadaceae.Pseudoxanthomonas	1.83229			-
Bacteria.Proteobacteria.Gammaproteobacteria.Xanthomonadales.Xanthomonadaceae.Rhodanobacter	0			-
Bacteria.Proteobacteria.Gammaproteobacteria.Xanthomonadales.Xanthomonadaceae.Silanimonas	0			-
Bacteria.Proteobacteria.Gammaproteobacteria.Xanthomonadales.Xanthomonadaceae.Stenotrophomonas	2.93916			-
Bacteria.Spirochaetes	3.47682			-
Bacteria.Spirochaetes.Leptospirae	0			-
Bacteria.Spirochaetes.Leptospirae.Leptospirales	0			-
Bacteria.Spirochaetes.Leptospirae.Leptospirales.Leptospiraceae	0			-
Bacteria.Spirochaetes.Leptospirae.Leptospirales.Leptospiraceae.Turneriella	0			-
Bacteria.Spirochaetes.Spirochaetes	3.47682			-
Bacteria.Spirochaetes.Spirochaetes.Spirochaetales	3.47682			-
Bacteria.Spirochaetes.Spirochaetes.Spirochaetales.Spirochaetaceae	3.47682			-
Bacteria.Spirochaetes.Spirochaetes.Spirochaetales.Spirochaetaceae.Treponema	3.47682			-
Bacteria.Synergistetes	2.40283			-
Bacteria.Synergistetes.Synergistia	2.40283			-
Bacteria.Synergistetes.Synergistia.Synergistales	2.40283			-
Bacteria.Synergistetes.Synergistia.Synergistales.Dethiosulfovibrionaceae	2.40283			-
Bacteria.Synergistetes.Synergistia.Synergistales.Dethiosulfovibrionaceae.Pyramidobacter	0			-
Bacteria.Synergistetes.Synergistia.Synergistales.Dethiosulfovibrionaceae.TG5	2.40283			-
Bacteria.Synergistetes.Synergistia.Synergistales.Synergistaceae	0			-
Bacteria.Synergistetes.Synergistia.Synergistales.Synergistaceae.Candidatus_Tammella	0			-
Bacteria.Synergistetes.Synergistia.Synergistales.Synergistaceae.Synergistes	0			-
Bacteria.Tenericutes	2.74924			-
Bacteria.Tenericutes.Mollicutes	2.74924			-
Bacteria.Tenericutes.Mollicutes.Acholeplasmatales	1.76385			-
Bacteria.Tenericutes.Mollicutes.Acholeplasmatales.Acholeplasmataceae	1.76385			-
Bacteria.Tenericutes.Mollicutes.Acholeplasmatales.Acholeplasmataceae.Acholeplasma	1.76385			-
Bacteria.Tenericutes.Mollicutes.Anaeroplasmatales	0.158403			-
Bacteria.Tenericutes.Mollicutes.Anaeroplasmatales.Anaeroplasmataceae	0.158403			-
Bacteria.Tenericutes.Mollicutes.Anaeroplasmatales.Anaeroplasmataceae.Anaeroplasma	0.158403			-
Bacteria.Thermi	3.12091			-
Bacteria.Thermi.Deinococci	3.12091			-
Bacteria.Thermi.Deinococci.Deinococcales	3.11407			-
Bacteria.Thermi.Deinococci.Deinococcales.Deinococcaceae	3.10859			-
Bacteria.Thermi.Deinococci.Deinococcales.Deinococcaceae.Deinococcus	3.10859			-
Bacteria.Thermi.Deinococci.Deinococcales.Trueperaceae	1.36684			-
Bacteria.Thermi.Deinococci.Deinococcales.Trueperaceae.B_42	1.21255			-
Bacteria.Thermi.Deinococci.Deinococcales.Trueperaceae.Truepera	0.976294			-
Bacteria.Thermi.Deinococci.Thermales	1.593			-
Bacteria.Thermi.Deinococci.Thermales.Thermaceae	1.593			-
Bacteria.Thermi.Deinococci.Thermales.Thermaceae.Meiothermus	1.31474			-
Bacteria.Thermi.Deinococci.Thermales.Thermaceae.Thermus	1.33547			-
Bacteria.Verrucomicrobia.Opitutae	0			-
Bacteria.Verrucomicrobia.Opitutae.Opitutales	0			-
Bacteria.Verrucomicrobia.Opitutae.Opitutales.Opitutaceae	0			-
Bacteria.Verrucomicrobia.Opitutae.Opitutales.Opitutaceae.Opitutus	0			-
Bacteria.Verrucomicrobia.Spartobacteria	0.447828			-
Bacteria.Verrucomicrobia.Spartobacteria.Chthoniobacterales	0.447828			-
Bacteria.Verrucomicrobia.Spartobacteria.Chthoniobacterales.Chthoniobacteraceae	0.447828			-
Bacteria.Verrucomicrobia.Spartobacteria.Chthoniobacterales.Chthoniobacteraceae.Candidatus_Xiphinematobacter	0.447828			-
Bacteria.Verrucomicrobia.Spartobacteria.Chthoniobacterales.Chthoniobacteraceae.heteroC45_4W	0			-
Bacteria.Verrucomicrobia.Verrucomicrobiae.Verrucomicrobiales.Verrucomicrobiaceae.Luteolibacter	0			-
Bacteria.Verrucomicrobia.Verrucomicrobiae.Verrucomicrobiales.Verrucomicrobiaceae.Prosthecobacter	1.52424			-
Bacteria.WWE1	0			-
Bacteria.WWE1.Cloacamonae	0			-
Bacteria.WWE1.Cloacamonae.Cloacamonales	0			-
Bacteria.WWE1.Cloacamonae.Cloacamonales.Cloacamonaceae	0			-
Bacteria.WWE1.Cloacamonae.Cloacamonales.Cloacamonaceae.Candidatus_Cloacamonas	0			-

## Sheet: Supplementary Table 8
Supplementary Table 8 The β diversity distance matrix of the species levels (Hp-)
Taxon	Escherichia.coli	Streptococcus.infantis	Rahnella.aquatilis	Acinetobacter.johnsonii	Prevotella.melaninogenica	Rothia.mucilaginosa	Veillonella.dispar	Roseburia.faecis	Haemophilus.parainfluenzae	Faecalibacterium.prausnitzii	Ruminococcus.bromii	Helicobacter.pylori	Neisseria.subflava
Escherichia.coli	1	-0.517975	0.529994	-0.174241	-0.431424	-0.378394	-0.456541	0.107375	-0.544543	-0.0534485	0.111146	-0.253645	-0.321451
Streptococcus.infantis	-0.517975	1	-0.651161	-0.084919	0.680762	0.765175	0.700081	-0.124018	0.668479	0.0941944	-0.0593894	0.33497	0.565406
Rahnella.aquatilis	0.529994	-0.651161	1	0.0938219	-0.64554	-0.554231	-0.595052	-0.0525149	-0.549278	-0.347667	-0.0721428	-0.479208	-0.489685
Acinetobacter.johnsonii	-0.174241	-0.084919	0.0938219	1	-0.0327091	-0.0863182	-0.0933002	0.0399571	-0.0477997	-0.00127592	-0.0923051	-0.130352	-0.127433
Prevotella.melaninogenica	-0.431424	0.680762	-0.64554	-0.0327091	1	0.612415	0.726489	-0.261973	0.724229	0.0222414	-0.222632	0.122631	0.74514
Rothia.mucilaginosa	-0.378394	0.765175	-0.554231	-0.0863182	0.612415	1	0.521952	-0.177621	0.600491	0.0693286	-0.135173	0.284137	0.59872
Veillonella.dispar	-0.456541	0.700081	-0.595052	-0.0933002	0.726489	0.521952	1	-0.112289	0.720672	0.152218	0.024733	0.256937	0.611742
Roseburia.faecis	0.107375	-0.124018	-0.0525149	0.0399571	-0.261973	-0.177621	-0.112289	1	-0.202443	0.798441	0.84675	0.273878	-0.139513
Haemophilus.parainfluenzae	-0.544543	0.668479	-0.549278	-0.0477997	0.724229	0.600491	0.720672	-0.202443	1	0.0854243	-0.145776	0.216325	0.582654
Faecalibacterium.prausnitzii	-0.0534485	0.0941944	-0.347667	-0.00127592	0.0222414	0.0693286	0.152218	0.798441	0.0854243	1	0.770094	0.397796	0.0198987
Ruminococcus.bromii	0.111146	-0.0593894	-0.0721428	-0.0923051	-0.222632	-0.135173	0.024733	0.84675	-0.145776	0.770094	1	0.348295	-0.105548
Helicobacter.pylori	-0.253645	0.33497	-0.479208	-0.130352	0.122631	0.284137	0.256937	0.273878	0.216325	0.397796	0.348295	1	0.193134
Neisseria.subflava	-0.321451	0.565406	-0.489685	-0.127433	0.74514	0.59872	0.611742	-0.139513	0.582654	0.0198987	-0.105548	0.193134	1

## Sheet: Supplementary Table 9
Supplementary Table 9 The β diversity distance matrix of the species levels (Hp+)
Taxon	Helicobacter.pylori	Streptococcus.infantis	Neisseria.subflava	Prevotella.melaninogenica	Veillonella.dispar	Haemophilus.parainfluenzae	Acinetobacter.johnsonii	Roseburia.faecis	Faecalibacterium.prausnitzii	Rothia.mucilaginosa	Ruminococcus.bromii	Escherichia.coli	Rahnella.aquatilis
Helicobacter.pylori	1	-0.709306	-0.568455	-0.549482	-0.644347	-0.620056	-0.319456	-0.401493	-0.301294	-0.490715	-0.377473	-0.382416	-0.215505
Streptococcus.infantis	-0.709306	1	0.74955	0.667094	0.653801	0.725237	-0.012189	0.0710773	0.0320178	0.686821	0.0845796	0.0482935	0.0693263
Neisseria.subflava	-0.568455	0.74955	1	0.665709	0.65778	0.799753	-0.0850207	-0.104492	-0.104971	0.651891	-0.084339	-0.0577704	0.126426
Prevotella.melaninogenica	-0.549482	0.667094	0.665709	1	0.74277	0.751403	0.0151677	0.0720593	0.0655409	0.572588	0.0376799	0.0624734	0.0977969
Veillonella.dispar	-0.644347	0.653801	0.65778	0.74277	1	0.786391	0.0365428	0.185475	0.299252	0.616286	0.25777	0.25922	0.181983
Haemophilus.parainfluenzae	-0.620056	0.725237	0.799753	0.751403	0.786391	1	-0.100055	0.0205022	0.0637576	0.781882	0.0486003	0.079749	0.134676
Acinetobacter.johnsonii	-0.319456	-0.012189	-0.0850207	0.0151677	0.0365428	-0.100055	1	0.340164	0.340324	-0.18987	0.319944	0.296243	0.046472
Roseburia.faecis	-0.401493	0.0710773	-0.104492	0.0720593	0.185475	0.0205022	0.340164	1	0.842815	-0.0810559	0.890243	0.775269	0.277787
Faecalibacterium.prausnitzii	-0.301294	0.0320178	-0.104971	0.0655409	0.299252	0.0637576	0.340324	0.842815	1	-0.0758502	0.908803	0.786991	0.239702
Rothia.mucilaginosa	-0.490715	0.686821	0.651891	0.572588	0.616286	0.781882	-0.18987	-0.0810559	-0.0758502	1	-0.0874512	-0.0428584	0.0912558
Ruminococcus.bromii	-0.377473	0.0845796	-0.084339	0.0376799	0.25777	0.0486003	0.319944	0.890243	0.908803	-0.0874512	1	0.830569	0.288365
Escherichia.coli	-0.382416	0.0482935	-0.0577704	0.0624734	0.25922	0.079749	0.296243	0.775269	0.786991	-0.0428584	0.830569	1	0.314904
Rahnella.aquatilis	-0.215505	0.0693263	0.126426	0.0977969	0.181983	0.134676	0.046472	0.277787	0.239702	0.0912558	0.288365	0.314904	1

## Sheet: Supplementary Table 10
Supplementary table 10 Feature table of KO number in KEGG for each sample
function	NAG1	NAG10	NAG11	NAG12	NAG13	NAG14	NAG15	NAG16	NAG17	NAG18	NAG19	NAG2	NAG20	NAG21	NAG22	NAG23	NAG25	NAG26	NAG27	NAG28	NAG29	NAG3	NAG30	NAG31	NAG32	NAG33	NAG34	NAG35	NAG36	NAG39	NAG4	NAG40	NAG41	NAG42	NAG43	NAG44	NAG45	NAG46	NAG47	NAG48	NAG49	NAG5	NAG50	NAG51	NAG52	NAG53	NAG54	NAG55	NAG56
K00001	80.5	15086.2	10389.5	10262	9050.13	5727.35	6380.36	995.21	374.98	359.43	145.66	12	123.34	195.34	2013.68	10063.7	3306.84	4439.34	6026.58	304.76	602.28	30.5	72.66	2749.89	7334	2682.84	839.66	363.06	1713.43	14131.4	19	2985	19688.2	5931.34	12185.9	8105.36	2192.92	3708.76	3771.1	3961.44	2736.34	31.25	1883.1	1861.85	2770.35	2817.74	3646.75	6383.66	2680.61
K00002	0	0	0	9	36	0	0	0	0	0	0	0	0	0	0	0	0	0	0	0	0	0	0	6	0	0	0	0	22	0	0	0	0	0	0	0	0	4	11	1	0	0	14	3	12	19	4	0	11
K00003	555.87	9289.35	18498.5	17816.8	19673.4	12988.2	13683.6	18419.8	18158.4	15383.6	10769.6	145	13018.2	12187.6	16451.5	19456.4	11390.2	12666.5	12321	11216.9	15451.5	225.83	12598.1	44008.2	10201	44395.8	11748.5	11744	13112.7	19511.1	3901.65	13778.9	15844.5	12943.5	15141.7	16702.3	45973.2	13758.7	14088.6	15203.1	14372.1	1680.38	13599.1	13292	43099.7	41596.3	32390.8	12739	41762.9
K00004	9	318.27	1492.02	485.38	1225.63	2285.11	2618.13	2412.77	3108.71	4719.13	4335	0	3635.93	4518.2	2908.65	429.96	2612	3144.27	2822.13	3157.53	4268.13	3	237.13	459.55	2652.58	484.13	1766.67	2856.73	3140.5	1484.1	141.13	2014.4	3262.83	2571.67	3980.53	2226.6	394.05	514.84	506.45	435.03	3967	78	573.01	507.15	457.14	536.38	742.95	1758.67	507.97
K00005	48036.7	1378.51	2616.86	4489.34	4901.95	2298.58	1911.1	1118.7	358.25	466.75	4300.16	48443	3602.26	5166.17	1701.5	4209.1	1416.17	1475.6	1983.92	1338.04	842.71	49044.3	45.14	2554.01	621	2312.84	703.25	1086.65	979.75	2120.3	20543.4	276.9	268.5	1277	1027.2	328.5	2445.97	10518.6	10548.1	10266.7	928	22862.2	13633.9	13778.9	2567.46	2610.53	3387.44	293.12	2836.49
K00006	0	0	0	9	0	0	0	0	0	0	0	0	0	0	0	0	0	3	0	0	0	0	0	0	0	0	0	0	0	0	0	0	0	0	0	0	0	0	0	0	0	0	0	0	0	0	0	0	0
K00007	0	17.83	21.93	115.77	76.93	0	93.1	11.4	5.1	3.8	19.33	0	2.33	11.33	6.2	24.5	159	463	427	428.67	104.33	0	13.67	118.33	375	99.17	51	36	115	188.8	96.67	455	327	847	586	357.6	105.93	960.07	923.5	1050.67	223	0	237.33	218.8	98.97	109.33	129.07	192	82.8
K00008	165.6	953.55	10229.8	11850.1	11741.8	1877	3645.55	461.65	278.35	215.55	193.42	14	224.83	145.56	2029.95	16070.4	1431.4	1641.17	2499.5	199.75	343.17	47	42.5	1006.01	3800	988.08	532.5	289	743.25	4891.47	18	774	1279.25	2724	7242	4419.68	975.11	1073.08	1171.76	954.34	2720.75	24.5	1459.29	1627.34	1038.47	1161.79	1327.4	2443.75	1095.6
K00009	23999	1060.33	1268.66	804.29	1892.5	1080.97	1247.45	662.4	421.2	230.8	1967.66	24221	1249.81	2330.28	1019.42	642.83	367.84	679.07	806	1168.31	831.86	24525	31.34	1699	2129	1589.59	353	583.7	765.62	978.67	22591.9	1658.23	856.25	1028.8	3538.33	1773	1661.66	10889.2	10748.1	10530.9	1041	23764.1	15276.9	15093.1	1727.12	1785.12	2324.17	1023	1899.62
K00010	71	1073.16	1443.61	1818.79	2673.36	1732.8	1321.5	165.85	63.5	92.95	275.91	354	279.06	272.23	700.85	1763.8	1229.74	2174.57	2221.62	1298.06	536.36	5	91.84	28168.2	2669.5	28374.9	698.5	448.2	796.45	2773.4	20343.4	1378.4	1313.25	3388.8	3689	3180.8	29725.9	16737.8	16548.1	17052	2089.75	22804.3	22673.7	23178.4	27501.8	26504	19641	2345.37	26608.9
K00011	0	0	0	0	0	0	0	0	0	0	0	0	0	0	0	0	0	0	0	0	0	0	0	0	0	0	0	0	0	0	0	0	0	0	250	0	0	0	0	0	0	0	0	0	0	0	0	0	0
K00012	24244.9	16508.2	21421	16676	15531.6	14209.9	13510.2	3774.25	1100.2	1742.46	13446.5	24634.5	13500.3	14021.2	11200.8	16571.8	15533.5	13746.7	15846.3	4221.98	2937.98	24596.5	246.83	6825.07	11224.9	6657.39	15201.1	14520.2	12917	16221	20683.8	9901.9	8885.74	12951	13213.9	16975.1	6156.2	20852.1	20716.9	20805.8	16086.1	23148.5	20631.8	20245.5	6966.67	7174.33	9746.93	14915.7	7134.48
K00013	24236.3	9844.05	20589	18032.3	17906.4	12176.3	12423.5	2598.26	1336.13	1745.72	9167.38	24600.5	8556.38	10961.5	12758.7	20048	10369.6	12025.1	12909	16065.5	12271.1	24590.5	668.8	19285.3	12293.9	19251.2	7338.1	6888.83	8851.42	18470.2	20486	8140.4	14960.2	12312	17090.2	20911.6	19660.7	21053.8	21141.7	21447.2	17051.4	23074.8	20900.2	20871.6	19135	18772.3	17408.7	15554.4	18898.2
K00014	24645.5	11296	24717.9	25848.3	27167.9	21265.3	23124.5	23315.3	23397.4	24402.6	23202	24765.5	23261.6	23652.5	24668.1	30125.2	24905.3	24777.2	24504.5	25104.8	24356.1	24771.3	13185.5	22002.1	18458.9	21941.6	24270.9	24857.3	23680.3	25304.9	25044.3	23159.5	26349.7	22464.3	22395.5	23565.4	22381.9	28026.3	27861.9	28142.8	25330.6	24850.3	27797	27993.3	22037.6	21740.7	21123.9	19948.9	21833.2
K00015	3	261.94	926.82	564.66	1159.16	705.94	480.6	574.4	116.71	479.63	1137.5	7	2683	2513.5	4418.98	647.06	1812.5	3474.5	3138	2093.5	902	0	68.5	13689.6	3959.5	13852.2	2234	2020.5	2476.5	1837.97	35	2227.5	1311	3278.5	3481	10221.6	14427.2	4023.9	4027.04	4569.11	3212	37	5018.93	4635.44	13378.7	12809.2	9451.94	5030.5	12856.8
K00016	24179.9	1172.7	10821.5	12283.1	15419.5	7391.29	7871.78	16576.4	17293.6	14467.9	6830.15	24268	8884.07	8425.53	11609.5	16011.7	7154.18	7253.84	8334.93	11060.1	14240.5	24608.7	767.77	1621.16	6667	1529.02	8656.33	8024.19	8580.65	7017.28	6209.38	10859.2	4462.91	8809.6	10315.9	9839.41	1383.57	2402.54	2577.85	2285.88	9879	2514.18	5150.6	4894.86	1536.19	1887.7	2320.87	6920.84	1846.25
K00018	192.6	8638.61	12956	12690.3	13392.1	9301.83	12866.2	2815.08	1235.5	1689.75	15343.4	409	14579.6	16235.5	12903	17593.1	14375.3	10725.2	9665.71	15348.9	11016.9	54.5	582.33	1746.95	4903	1858.53	13765.9	14988.7	12621.7	7935.33	549.5	7734.75	14570.8	7557.67	4835.13	1947.83	1674.71	1396.58	1426.02	1257.58	12912.4	420.75	1635.63	1726.92	1844.13	1933	2377.04	6192.2	2008.9
K00019	13	1509.55	3146.72	2370.16	3542.95	2874.38	3028.45	331.55	116.17	182.01	187.08	0	117.66	161.08	2276.21	1193.11	2982.17	5794.5	6173.62	1043.17	1210	5	103.67	3020.62	7258.75	2974.38	1538.5	323.5	1500.25	7354.61	20231.7	4228.5	12740.8	6775	7684.7	16620.5	3117.55	15259.7	15248.8	15291.3	5801.75	22799.5	13351.9	12663	3242.85	3150.05	4177.86	11053.4	3227.47
K00020	505.27	22605.4	13097.2	9566.05	11866.2	9996.59	11005	2732.49	983.82	971.33	1738.65	461.5	1680.15	1506.6	4652.78	6491.98	6728.35	8560.08	10221.7	3961.49	5385.98	161.5	12079.8	33993.7	10683.4	34308.1	2557.49	1880.93	3702.96	21310.9	2497.94	8135.73	26413.6	11704.1	14406.2	19370.8	34934.2	24411.6	24559.9	25923.7	7863.51	1022.13	13959.2	13197.1	33491.8	32623.1	27979.6	11899.3	32469.6
K00021	0	0	13	0	0	0	0	0	2	0	0	0	0	1	15	0	0	0	0	0	0	0	6	0	0	3	0	0	0	125.5	0	0	0	0	0	0	0	8	2.5	0	0	0	3.5	1.5	0	2.5	1.5	0	6
K00023	5	177.28	1950.92	1810.93	1984.76	1606.94	2546.2	229.3	79.31	150.43	107.5	0	104	69.5	415.18	688.72	1893.5	4272.5	3483	323.5	609	0	74.5	1596.16	4089.5	1611.59	841	283.5	1012.5	5157.27	0	3045	2043	5319.5	5150	12213.2	1674.83	7198.63	7247.41	7615.59	3272	3	943.84	939.09	1706.93	1753.84	2375.89	4641.5	1835.27
K00024	24147.2	8989.08	14820.8	10752.2	9769.23	13934.4	14024.7	4588.73	3628.21	5527.47	15967	24617.5	12507.1	15011	12285.6	11097.5	15271.6	14673.8	14521.4	14917.2	12324.6	24570	751.83	44472.6	11292.2	44768.6	14386.3	14661.8	13529.4	13436.7	20776.5	12325.5	8399.74	14344.7	16025.1	20276.1	46434.9	22539.2	22621.9	23820.1	19049.7	23207	24698.9	24717.7	43499.1	42007.3	33260.7	15249.2	42307.9
K00025	0	100	272	1	486	1256	2106	517	552	438	3796	0	2631	3767	1131	47	1453	1310	375	2923	3625	0	184	5	305	35	1164	2263	2389	320	105	1236	275	1291	93	0	0	0	0	0	2157	73	19	19	0	3	5	563	3
K00027	24213.1	9958.44	12884.4	12582.4	13150.8	8023.21	7715.48	4047.4	1659.62	1946.38	10401.5	24594	11661	12270.8	9666.67	15721.2	7737.34	7049.74	7601.29	7202.06	6741.17	24579.3	369.83	4234.94	6250.25	3988.84	7649.49	8791.73	9222.29	6648.34	45472.8	6702.15	3131.08	8109.47	10930.3	8125.24	3893.58	18283.2	18316	17659.8	9335.34	47733.7	26694.9	26258	4332.06	4580.44	6060.08	8074.83	4645.76
K00028	0	0	0	0	0	0	0	0	0	0	0	0	0	0	0	0	0	0	0	0	0	0	0	6	0	11	0	0	0	0	0	0	0	0	0	0	12	0	0	5	0	0	11	0	7	0	17	0	8
K00029	24070.5	9185.86	11681.4	8995.4	9243.68	12752.2	14320	2208.46	1056.34	1154.68	14381.7	24613.5	10673	13788.5	9941.91	8134.13	13259.4	12741.7	11078.7	14314.1	11206.6	24546.5	647	6087.94	7272.25	6026.55	12134.6	12221.9	10796.8	15481.9	20697.2	9912.5	16464.6	11328.2	9003.13	13306.4	5906.84	23163.7	23086.8	23450.2	14510.4	23161.2	15224.6	15590	6445.14	6552.55	8741.64	10102.7	6635.2
K00030	26.5	91.5	760.5	1109	1128.08	1030.75	1304	592	114	124	1290.67	7	1946	1408	507	563.5	1044	1019	974	59	181	9	12	228.92	327	201	525	509	759.67	1313	13	0.5	104	546	1593	78	258.58	225.42	299	275.42	618	21	380.33	330.09	163.33	299.25	272.75	412	217.5
K00031	24513.8	17049.4	20740.2	18022.4	18140.8	11561.8	12364.7	2324.41	1309.59	1337.43	6679.79	24681.5	4886.8	7004.17	6405.66	18514.8	8723.28	9278.27	11120	4369.38	5565.61	24694.5	12095.1	21049.6	10240.2	21075.9	4506.43	4342.5	6175.34	20695.5	20383.5	6893.4	24319.5	10818.7	15575.2	17132.8	21422.7	22448.2	22410.5	22832.7	11787.8	22920	21678.4	21593.7	21015.4	20684.4	19941.8	13817	20786.5
K00032	0	136	22.25	24.25	37.8	18	87.25	1.75	2.75	3.75	0.25	0	0.5	1.25	10.75	22	48	68.5	96.62	7.75	28	0	2	712.88	532.5	738.37	46.5	1	31.25	141.5	0	55	83.25	139	458.2	38	737	530.38	459.63	464.13	0.75	0.5	378.75	373.37	778.75	773.63	869.63	126.37	759.37
K00033	24158.7	1897.16	10802.3	7070.86	8749.86	10680.5	10066.8	17337.2	17614.1	14543.5	10755.2	24602.5	9486.54	10645.2	14263.3	8052.07	11908.7	17186.6	16983.5	19899.8	21773.3	24588.8	1238.17	29795.8	17887.5	30029.5	10720.8	10119	12436.4	13397.4	24147.4	19075.4	8749.66	18894.6	20651.5	23230.3	31248.9	16081	15965.1	16307.5	19814.8	24507.7	24133.7	23463.6	29087	28128.1	21956.8	20404.7	28352.7
K00034	3	572	2201.68	1284.85	2214.6	1080.3	1433.55	256.55	68.72	73.35	37.25	0.5	22.9	20.45	1028.95	1186.5	265	1360.9	1207.62	94.05	176.2	0	19	1223.55	2836.5	1261.12	127.5	84.2	376.45	2771.97	14.6	779.4	8696.25	1860.8	4908	1858.6	1293.1	818.95	748.42	731.38	917.75	12.8	819.83	753.46	1342.17	1432.92	1901.36	430.37	1333.29
K00035	0	7.94	88.72	174.56	168.56	264.94	130	105.5	8.11	36.83	49.5	0	29	30.5	20.78	126.06	1188.5	2383.5	1940	161.5	369	0	42.5	110.5	2648.5	107.5	537	113.5	414.5	963.67	0	1618	1009	2488.5	2934	4724	116.72	352.5	394.5	389	2304	0	61	78.5	143	122.5	132	3708.5	109
K00036	24463.2	3027.27	12408.6	8872.94	12528.8	11754.8	13097.2	17713.5	17722.2	14720.1	10088.2	24691.5	8676.22	9948.53	13339.3	8188.13	10148	14052.7	13883.1	19652.9	21297.8	24696	12922.2	18334	14022	18354.5	9765.92	9845.28	11774	19730.1	24132.8	16486.5	35051.7	15424.3	16825.4	20981.9	19009	22447.1	22242.8	22702.8	15351.5	24502.9	22292.2	21786.3	18199.8	17716.8	15661.4	13466.1	17829.5
K00038	8	78	240	134	202	72	22	2.5	3.67	0	10	0	12	0	1203	53	25	0	217	63	72	0	0	541	159	560.83	74	0	23	303	0	3	38	0	245	2937	509.83	2752.67	2802.5	3209.83	32	0	207.33	133.67	578.67	630.33	1037.5	1969	572.67
K00039	1	25.33	118.33	248.67	401.33	420	287	20	8	21	19.33	0	2.33	7.33	40	103	0	155	0	400.67	105.33	0	3.67	70.33	5	51.67	0	0	22	832	96.67	17	104	0	0	37	48.33	73.67	89	78.67	0	0	157.33	154	52.67	78.33	81.67	137	39
K00040	24045.6	1140.59	2150.86	2913.19	3405.54	1721.88	1543.7	311.5	181.72	92.16	1868.66	24577	1175.66	2370.66	530.56	3325.72	1979.84	3118.17	3678.12	1384.51	857.66	24527	73.34	2089.71	3824	1919.88	1793	1117.5	1538.5	2914.34	20348.3	2083	1820	3766.5	4813	11257.2	2089.43	15591.4	15481.1	15452.1	3907	22805	17896.1	18328.2	2168.09	2209.41	2819.18	5357.12	2303.09
K00041	24009.1	1342.65	7788.86	6553.95	4981.67	3736.44	3469.4	384.25	254.78	216.83	1845.46	24227	1180.86	2384.96	1099.23	7524.71	943.6	593	834.92	1043.34	275.41	24536.5	23.84	1486.54	786	1421.21	1139.35	1017.15	860	6890.59	20354.3	929.75	555	878	1519.6	518.75	1558.13	5969.92	6081.63	5834.22	485	22826.2	8231.16	8162.79	1584.84	1565.54	2150.47	318.62	1755.87
K00042	72000.6	2150.58	7065	5847.95	7043.89	3677.44	4114.4	380.05	199.06	190.68	3733.58	73005	1701.58	5168.64	1490.18	6495.15	1362.17	3176.17	3776.62	751.09	427.83	73542	57.67	4171.87	4344.5	4018.38	497.5	342.5	906.5	8140.27	20235.7	2180.5	11349	4343	4079.2	2096.2	4110.4	16628.7	16787.8	16611.8	1805.75	22824.5	10231.6	10073.3	4453.68	4428.01	5506.61	2786.37	4633.14
K00043	0	8	0	59	11	134	70	10	6	3	0	0	0	0	13	2	0	0	0	0	0	0	0	67	0	80	0	0	0	62	0	0	0	0	0	0	83	3925	3947	4024	0	3	9	0	83	86	107	0	90
K00045	6	515.44	1058.87	978.88	2215.96	1282.94	1624.75	126.25	55.36	59.08	2.25	0.5	18.5	14.25	168.53	571.19	428.4	546.17	96.62	32.42	62	0	11	854.55	531.5	886.54	88.5	26	62.25	3098.34	0	93	7898.25	337	761	229.33	853.22	602.05	570.13	530.8	6.75	1	446.58	402.87	913.75	922.8	1085.8	325.37	904.03
K00046	24022.1	829.6	9162.38	7680.98	7541.66	2830.38	3414.9	1068.25	445.89	341.66	2200.3	24219	1569.53	2718.8	2892.76	9413.93	1872.77	1887	1514.92	546	743.17	24527.5	57.5	2509.48	2422.5	2432.56	1916.6	1748.9	1694.25	5369.63	2362	3132.5	3265.5	2245	2662.1	1897.08	2389.95	11219.5	11005.4	11172.7	1307	986.25	8879.87	8738.49	2581.08	2694.72	3563.55	1611.12	2749.15
K00048	24078.6	907.13	9388.73	9183.17	8389.75	1300.75	2557.45	774	360	578.25	2509.33	24231	3423.33	4287.64	3696.75	11933.6	2055.5	956	1435	2326.92	595.58	24548	26.17	784.83	648	722	2005.25	2219.25	2063.25	3461.5	157.92	334	121	701	943	309.25	752.16	629.87	657.92	627.42	724	69.25	869	732.92	787.17	780.28	1039.92	435	878
K00050	36	708.53	4023.8	2736.73	3466.69	1962.44	2157.5	324.75	111.86	132.58	39.58	0	37.91	69.83	434.78	2875.38	1113	1056.5	231.5	444.42	169	8	21.67	28194.3	585.5	28450.6	173.5	109	324.17	5448.34	98.67	429	10283	538	2058.7	210.08	29775.8	12430.2	12364.2	13281.3	161.75	3.5	10807.6	11037.2	27607.7	26561.6	19774.1	442.75	26629.1
K00051	0	0	0	0	0	0	0	0	0	0	0	0	0	0	0	0	0	0	0	0	0	0	0	0	0	0	0	0	0	0	0	0	0	0	0	0	0	0	0	0	0	0	0	0	0	0	2	0	0
K00052	24257.3	10121.9	20785.5	18604.8	19335.3	14103.7	14205.9	17192.9	17670.2	15137	11854.4	24613.5	12940.7	13999.5	18897.1	21305.5	12704.6	13399.9	13295.3	20685.5	20471.2	24604.5	1089.63	45450.3	11401.2	45726.3	11917.5	11801.9	13647.7	20447.5	21645.5	13066.4	15902	12700.2	16088.5	16783.8	47396.7	23371.3	23600.2	24604.2	17257.4	23554	25830.1	25882.1	44614.2	43073.8	34443.7	11865	43445.3
K00053	24559.8	10117.9	20795	18261.8	19129.3	14381.7	14512.4	17242.4	17649.7	15163.5	12311.9	24708.5	13367.2	14579	19070.1	21281.5	12718.6	13420.9	13424.3	20756.3	20618.7	24722	12841.6	19128.8	10844.8	19106.4	12925.5	12526.9	14282.5	20251.5	21657.5	13487.4	16325	12783.7	15386	20776.8	19498.2	20960.8	21040.2	21335.3	17285.4	23558.5	20831.8	20822.9	19037	18619.3	17171.9	11724	18780.3
K00054	28	122.75	480.83	703.95	1712.22	1480.22	1491.4	13348.6	14259.4	9482.8	2377.33	14.5	3645.83	2504.9	5502.42	947.73	4285.67	3965.67	4171.92	5362.92	9203.58	29	458.47	584.58	2214	653.4	3950.25	3772.85	4132.79	2054.27	3646.07	7576.88	2445	3281.8	4567.53	1833.25	587.48	1234.7	1289.2	1351.78	2756	1474.63	704.13	646.49	547.54	745.13	1039.93	546.12	722.41
K00055	3	123.33	404.33	137.42	358.08	101.75	161.5	13.5	1	3	26.33	0	4.33	11.33	1371	139	167	517	507	458.67	108.33	0	13.67	492.58	419.25	426.42	51	36	109.5	402.5	96.67	483	223	847	635	566	449.08	5597.17	5456.5	5696.42	223	0	5024.08	5205.75	493.17	592.58	754.67	320	439.5
K00057	24587.3	10351.9	21488.8	19093.6	21342.8	18754.7	20247.1	19800.5	18401.6	15943.1	21831.4	24750.5	21814.9	22297.8	22362.9	21528	20690.3	18520.2	18117.8	22288.8	22152.3	24753.3	12973.6	19421.3	12100.8	19461.5	22105.9	22536.9	21013	20509.4	24527.2	19121.4	19567	16368.5	16311.3	17415.8	19778.4	21189.6	21298.9	21567.5	20737.1	24774.8	21305.7	21288.8	19285.8	19027.3	17757.7	14023.5	19138
K00058	48662.3	12092.6	37470.5	30080.9	32573.8	27874.8	28295.4	5481.29	1835.98	2571.62	18477.2	48993.5	17981.8	18498.7	16066	32665.6	20381	18816.8	19732.6	13728.4	9916.3	49326.3	12349.6	74437.1	14685.4	75218.6	15774.4	15575.5	14234.5	39748.8	43418.9	13174.8	18930.7	16022.8	20372.7	20749	78189.6	42890.1	43513.5	45040.1	18810.4	46996.6	40969.2	41164.4	73011.1	70820.4	56432.1	16598.5	71771.1
K00059	25511.5	38000.9	76473.6	67494.2	68203	55861.2	58817.9	38459.3	34924.3	28068.7	33661.4	25643	32284.2	33117	50649.4	70343.1	41289.9	42006.5	44080.8	40251.9	40578.6	25087.2	25902.1	129518	37519.5	130327	37123.8	35471.5	37460.2	89814.5	51147.4	42983.2	72319.2	42991.4	53665.5	59327.6	134765	105139	104353	108252	42821.3	50312.3	101212	100508	127429	124217	103194	42810.9	124308
K00060	24026	987.33	1599.33	1244.67	1620	1153	1503.6	92.4	57.1	67.3	1326.33	24570	636.66	1764.83	217.2	997.8	1062.57	1146	3222	779.34	453	24518	47.67	27881.5	3021	28034	476	244.5	973.67	2431.97	20231.7	813	931	2744	3450	7217.93	29468.3	12540.1	12583.5	13026.5	2267	22798	17905.7	18168.3	27230.3	26100.5	19397.2	4352	26471.1
K00064	10	370.44	991.45	927.06	2074.06	1013.44	1525.5	143	55.28	67.83	56.5	0	48	40.5	166.78	526.56	1646.5	2826.5	2455	217.17	437	0	54.5	412.17	2835.5	418.42	566	157.5	597.5	3250.34	0	2154	9054	3588.5	4319	4677	395.3	1237.5	1314.75	1364.75	2527	0	351.83	287.67	399.83	399.67	664.25	4246.5	422
K00065	23999	1248.35	4278.13	3804.4	3726.47	4259.69	3648.25	190.25	169.11	179.33	1406.91	24225.5	664.16	1812.72	698.28	3792.06	1710.67	3313	2887.5	1251.84	673.91	24535	67.84	2251.66	4290.5	2196.34	653.75	194.75	809.5	6823.67	20332.6	2214.5	1426.25	3559.5	4712	8814	2355.96	11984.8	12165	12089.3	2617.75	22816.2	8639.91	8596.75	2411.84	2416.41	3185.34	4322.25	2543.25
K00066	12	208.5	1700.25	2483.25	749.4	33	164.25	18.25	15.75	10.75	0.25	0	0.5	1.25	40.75	3147.2	117.6	68.5	96.62	7.75	50	0	2	718.38	308.5	733.37	58.5	1	31.25	462.5	4	65	2291.75	139	147.2	49	741	540.88	468.63	472.13	0.75	5.5	378.75	373.37	781.25	774.63	877.13	126.37	759.37
K00067	383.6	4659.88	32436	31043.5	28423.7	19211.7	23538.8	16453	15574.3	11236.6	16319.5	434	15408.1	15328.1	14354.8	35379.1	16336.2	12934.2	10875.6	9606.42	13659.6	139.5	767.97	5225.79	5820	5176.36	17222.1	17819.4	15895.4	30832	22060.3	14127	42016.8	10429.8	8417.2	11538.9	5128.95	19140.5	19072	18851	10049.2	23702.8	17456.8	17371	5588.19	5840.1	7737.55	4878.74	5732.86
K00068	47948	1150.66	1096.99	410.84	1174.33	812.17	695.75	355	263	97	2960.99	48433	1609.74	3832.41	528.92	491.33	97.84	191.67	221	1138.01	355.99	49024	23.01	1808.66	112	1684.34	504	535.5	533.42	678.67	20337	410.83	413.25	295	167.33	231	1731.66	10233.8	10171	9931.34	90	22804.3	13199.7	13308.8	1924.34	1878.66	2427.34	124	2077
K00073	23963	155	379	105.5	232	326.5	240	7	12	1	1217	24216	545	1671	87.5	25.5	6	0	53	0	0	24507	0	531	45	475	0	25	19	0	0	0	0	0	25	63	485	408	410.5	396	0	0	490	460.5	530	531	685	0	608
K00074	74.5	9233.43	12263.8	10295.6	11541.7	8712.59	7934.28	1827.71	640.9	746.84	3330.74	18.5	4346.49	3035.39	7416.27	8529.69	5641.51	7358.67	8066.62	1707.93	1809	51	137.67	18420.4	7689.5	18562.3	3698.83	2920.67	4091.76	15159.8	20398.8	5313.5	15203.1	8006.17	10832.1	13427.4	18998.6	20837.5	20933.7	21134.5	5857.42	22872.5	20448.1	20337.9	18303.4	17833.9	16436.3	10536.7	18056.7
K00075	24587.8	10348.9	21574.8	19815.1	21377.9	19027.8	20225.1	19896.5	18406.6	15958.1	22112	24750.5	22111.9	22471.5	22608.6	22479.7	20743.5	18763.5	18046.8	22312.6	22204.6	24754.7	12968.6	6312.56	12104.2	6160.01	22236.3	22719.2	21180.3	20568	24530.5	19239.9	19553	16730.5	16345.3	17417.8	5877.97	20000.5	20064.2	19934.1	20801.1	24776.8	18891.9	18875.3	6540.92	6836.05	9178.84	14024.5	6855.72
K00076	23973.1	296.55	1216	1456.85	1636.75	637.75	869.2	68.5	71	14	1527	24223	782	1947.31	946	1539.6	130	237	224.12	35	121	24518	0	808.63	296	786.95	252	207	316	913	5	246.5	60	4	434	1313.25	755.58	641.33	658.38	591.13	102	4	633	550.2	819.92	829	1030.13	1723.62	973.95
K00077	24153.5	10675.5	14165.1	13904	15019.4	9317.62	9660.58	15083.6	14930.1	10077.6	7833.82	24610.5	8241.66	7942.54	12292.7	15322.3	7660.68	9706.84	8717.71	7727.18	10622.1	24570	608.14	6321.21	9241.75	6141.02	10216.3	10154.6	9589.89	15861.4	46596.9	13816.6	26583.8	12615.5	16073.8	9141.18	6235.42	25896.1	25606.6	25487.7	8978.84	48125.6	28324.2	27775.5	6660.25	6891.72	8781.04	6160.95	6821.49
K00082	0	1	122	4.67	139	36	66.5	11	0	0	0	0	0	0	42	10	5	365	0	0	0	0	0	91.67	0	116	17	0	0	131	0	0	0	0	0	0	72	38.34	27.67	33	0	0	53.33	13	95.67	95.17	184.33	0	102.83
K00086	0	32.33	68.33	98.87	319.91	116.25	100.5	12.5	0	0	19.33	0	1.33	7.64	542	6.8	0	0	29	405.17	75.33	0	3.67	65.33	4	46.92	0	0	0	69	96.67	26	0	0	0	0	43.84	1002.1	897.62	938.42	0	0	2366.58	1965.62	28.79	46.45	49.46	1	44.76
K00087	23967.6	237.8	1650	2198.6	2293.83	313	510.2	136	105	16	1286.5	24220	615	1725.5	234.25	3082.6	395	9	53	11	28.75	24510	0	684.5	1083	613.5	111.75	130.25	116.75	391	3	10.75	15	113	466	98	734.5	499.2	613	451	0	12	735	632	681.5	756.2	895	453	809.5
K00088	24602.6	10436.2	22501	19887	22371.8	20440.4	20704.9	21680.9	20901.7	20055.4	22004.9	24750.5	22136.8	22515.3	22807.4	22693.8	22019.6	20341.5	23332.2	22815.4	23060.2	24770.3	13069	45966.7	16911.9	46245.6	23371.8	23379.9	22449.9	21473.1	24554.5	20118.6	20998	19659.8	20950.8	23170	47746.7	23875.1	24047.5	24966	24497.1	24778.8	26745.2	27034.5	45101.2	43647.6	35281.9	18295.5	44017.4
K00090	23964	8073.81	1380.94	1303.48	1065.59	1353.83	1595.18	233.48	97.35	64.55	1257.91	24216	559.5	1743.25	324.45	382.3	848.84	1284.17	1608.91	650.09	338.47	24512	28	4253.11	1561.75	4091.71	234.83	104.53	366.92	2850.63	20231.7	1244	794.58	2352.67	2943.53	1224.93	4149.47	14871.2	14755.7	14601.8	1134.42	22799.5	13912.6	14138.9	4458.51	4447.58	5796.32	840.7	4525.65
K00091	57	7276.17	2594.43	2044.1	2055.9	4242.83	3486.93	715.73	254.1	455.8	1126.33	11.5	1443.67	1237.67	1245.2	976.83	4061.67	6330.67	5762	458.67	1099	21	88.33	1524.09	5656.5	1508.5	1909.33	1367.67	2203.01	6840.13	38	4201	4615.83	6424.67	8022.53	9130.93	1262.6	4726.91	4633.67	4635.51	5793.67	30.5	5335.66	5515.47	1568.47	1591.68	2287.97	7815.33	1464.47
K00094	23978	163.33	371.33	56.67	425.33	190	173	0	10	5	1230.33	24217	537.33	1678.33	16	19	11	0	168	400.67	75.33	24512	3.67	530.33	45	471.67	0	9	0	66	96.67	0	0	0	25	63	463.33	435.67	445	431.67	0	0	545.33	491	541.67	530.33	678.67	0	608
K00096	42	264.5	2338.86	3997.71	3484.2	850	977.5	81.5	114	61	185.5	4	103	134	644	4547.2	986.6	1168.34	2444	255	293	10	41.5	139.14	1426	108	603	147	625	1391	18	242	918	2206	3502	4466	90.14	62.29	72.29	49.5	3001	15	304	444.57	120.36	116.71	148.5	2338	110.14
K00097	48384	9384.75	13628.2	8653.72	10048.5	12796.3	14140	2517.96	1158.23	1341.85	15529	48927.5	11561.5	15089.4	5745.63	7954.24	12859.1	11143.2	11511.2	5066.76	5279.8	49172	12092.2	5865.94	9348.25	5839.63	12138.6	12707.9	11063.8	15254.5	20767.3	8948	16136.1	10270.7	9692.63	12384	5618.7	18914.3	18885.7	18927.6	12050.4	23123.2	15651.4	15852.1	6166.48	6267.72	8384.93	10105.7	6459.84
K00098	23964	182.44	556.42	249.16	606.56	894.44	644	21.5	23.11	24.33	1209	24216	541	1671	58.78	204.56	19	354.67	53	3.67	7	24507	9	888.27	130	767.27	0	17	27	1452.87	0	38	29	145	25	100	785.55	4483.2	4373	4348.8	0	0	5267.13	5457.27	874.33	907.67	1137	330	933
K00099	24559.3	10248.9	20817.5	18712.4	19600.1	17330.5	18632.4	6455.73	4139.21	6450.97	19354.5	24736	18032.4	19662.5	16835.5	21217.5	16313.8	14359.8	13883	16905.2	12959.5	24725.3	12496.8	45297.1	9941.25	45562.7	18112.1	18678.6	16796	18493.1	20881.1	11526.8	17024.7	12809.7	11598.8	15694.8	47264.2	23368.1	23518.6	24539.4	18052.4	23300.5	25659.9	25710.1	44477	42933.5	34152.7	13058	43214.3
K00100	117.6	35758.4	11792.7	13641.2	12830.6	7712.42	8482.55	2928.57	822.03	1046.16	7155.98	24	7844.1	7288.56	9087.4	14075.7	10709	11945.9	11092.1	3044.85	2543.61	30.83	172.98	6230.46	9927	6212.57	7893.01	6875.07	7682.35	9429.91	203.83	7601	6232.4	10859.4	15645.2	11526.1	5315.71	16373.4	16780.8	16804.9	8582.02	227.92	5731.78	5375.46	6341.13	6594.56	8892.81	13665.4	6386.87
K00101	23975	8333.9	2829	2101.71	3179.04	4774.65	5598.68	1462.48	737.68	811.54	6407.74	24216	4290.83	6837.58	4635.79	1397.01	6700.84	7745.84	8667	13673.9	10730.7	24526	550.67	4554.58	6856.25	4433.51	2815.5	3225.67	4417.42	6839.64	20492.8	5404.5	7560.58	7261.17	6726.23	12215.2	4299	17554	17517.5	17629.3	10665.4	22940	14342.5	14733	4730.98	4739.17	6255.07	10765.6	4826.38
K00102	2	193.3	1445.04	1064.47	1321.72	1339.88	875.6	200.4	67.82	96.46	4	0	26.33	9	1505.76	484.78	465	833	577.12	41	119.67	0	26	27786.7	769	28148	177.67	54	176	3098.81	0	776.5	409	1201	880	605.18	29391.1	8725.61	8754.21	9666.72	662	3	7972.17	7551.58	27203.4	26133	19537.6	2157.62	26232.4
K00103	0	0	0	2.67	25	0	0	1	0	0	4	0	0	0	7	17	0	0	0	6	0	0	0	10	0	12	0	0	0	13	0	52	0	0	0	0	1	6.67	20	0	0	0	8	10.33	5.67	4	0	0	10.33
K00104	24387	931.86	6483.65	3967.4	6405.38	8296.94	4986.1	679.9	277.38	405.63	4879	24360	5241.83	5587.81	2413.98	2338.49	1942	3222.67	3415.12	232.92	564.92	24649.5	11804	68082.2	3341.5	68747.5	1156.25	766.25	1766.92	10061.3	18	2266.75	10911.5	2536.5	4121.2	1488.18	71835.4	13011.5	13260.7	15155	1637	20.5	16214.4	15847.1	66420.9	63691.4	46385.8	2838.12	64130.9
K00105	0	0	0	56.5	13.5	17.8	8.2	6.4	9.2	3.8	13	0	11.4	15.2	0	0	0	3.4	0	57.05	26.2	0	1	33.5	0	53.5	6	7.2	26.2	0	14.6	36.4	0	12.8	0	0	34	41	52.12	52.5	0	7.8	45.5	47.37	30.62	35.12	76.25	0	29.12
K00106	0	0	0	0	0	0	0	0	0	0	0	0	0	0	0	7.5	0	0	0	0	0	0	0	0	0	0	0	0	0	0	0	0	0	0	0	0	0	0	0	0	0	0	0	0	0	0	0	0	0
K00108	23980.2	8651.13	3159.75	2667.55	3611.04	2666.65	3345.13	691.53	190.13	243.06	1325.16	24216	643	1803.5	538.44	1191.98	2435.68	4290.5	4689.53	830.84	687.64	24526	85	5799.26	6152.92	5572.77	794.83	373.53	1132.67	8451.44	20231.7	3248	16748.7	7019	10042	5192.46	5546.74	27383.6	26836.4	27356.1	4809.17	22800	24249.8	24918.3	6155.37	6310.88	7926.5	4889.74	6168.78
K00109	0	0	34.5	0	0	0	0	0	0	0	0	0	1	0	0	0	0	0	0	0	0	0	0	8.5	0	5	0	0	0	24	0	52	0	0	0	0	3	11.5	18	4.5	0	0	3.5	10.5	5	1	5	0	4
K00111	48178.7	10907	16467.7	12014.9	14651.4	12232.7	12232.3	4142.48	3135.46	5095.22	7981.57	49176.5	6876.32	9194.87	9133.73	11548.7	8736.61	9982.34	11125.6	12177.9	8603.83	49077.5	520.33	20470.2	11777.2	20252.8	8981.33	9280.67	8104.17	19898.7	40730.2	7868.5	25200.2	10322.2	14778.4	12779.8	20882.4	35072.5	34921.6	35072.2	12018.4	45787.4	37554.3	37878.2	20407.8	20044.1	18800.2	11685.2	20265.1
K00112	24023	1075.33	764	134.67	1042.93	2536.5	2096	467.33	67	201.67	4401.33	24586	3369.33	5072.83	3632.5	582.53	3156.27	2942.5	3059.5	10422.2	6242.83	24517	326.67	1399.33	1515	1289.67	4805	5585	3941.67	886	20399.7	2813.5	2162.5	2335	1931	2325	1417.33	9777.67	9675	9475.01	5448	22915.5	12718.7	13005.2	1492.67	1452.33	1924	1911	1617
K00113	24023	1075.33	764	134.67	1048.93	2536.5	2096	467.33	67	201.67	4401.33	24586	3369.33	5072.83	3632.5	582.53	3156.27	2942.5	3059.5	10422.2	6242.83	24517	326.67	1399.33	1515	1293.67	4805	5585	3941.67	886	20399.7	2813.5	2162.5	2335	1931	2325	1417.33	9777.67	9675	9476.01	5448	22915.5	12718.7	13005.2	1492.67	1452.33	1924	1911	1617
K00114	6	757.05	1969.94	1485.79	3075.92	1133.88	2170.5	370.5	84.72	111.66	101	0	61	65	299.56	844.45	2240	4386	4457	347	798	0	77	661.83	5177	575.42	1069	247	955	5164.34	0	3531	20057.5	5685	6613.2	10527	664.02	734	854.58	702.92	4837	0	230.67	240.16	713	678.67	1104.92	7579	616
K00116	24286.7	2055.49	5807.19	2580.19	4255.47	6193.67	6366.33	2740.67	3184.5	4794.17	5416.16	24319.5	3507.99	5856.16	4594.17	1337	1943.84	2940.5	3040.57	4234.84	4614.66	24658.5	11994.7	3551.08	5252.25	3514.85	1892.17	2859.33	3306.83	10019.7	20464.7	2473	14037.7	3793.5	7971.36	4091.33	3498.46	12284.8	11982.5	11754.3	4457.5	22885	16459.1	16295.4	3650.87	3779.22	4771.31	2778.08	3972.74
K00117	23969	8757.08	3222.89	1936.44	3239.55	1979.77	2723.08	511.08	141.03	126.08	1265.91	24216	558.5	1730.25	325.53	885.53	729.84	1039.17	887.15	625.09	251.47	24512	17	29809.5	898.75	29939.8	133.83	33.53	421.92	5835.67	20231.7	517	18192.1	1080.67	3071.53	5302.83	31143.8	17279.3	17404.6	17858.9	270.42	22799.5	18534.5	18737	29238.9	28166.7	21860	531.94	28360.4
K00118	0	0	790.23	0	9.5	3.5	7	2.5	1.67	0	0	0	0	0	10	3	0	110	0	0	0	0	0	12.67	0	5.25	0	0	0	16.67	0	117	0	0	0	495	6.25	81.17	106.92	111.75	0	0	6.83	13.67	17	25.17	9.58	0	15
K00121	24083	8743.19	4599.14	2832.49	4012.61	4281.21	3672.68	989.48	755.07	611.21	5150.91	24570	3168.5	5535.75	3575.51	1539.92	4506.84	8242.67	8392.41	2153.59	2192.97	24512	185	5433.78	8252.75	5258.71	2660.5	2361.53	3774.59	7354.97	20351.7	6177.5	14123.6	11289.7	10698.7	18510.9	5236.84	19415.8	19449.6	19717.1	9442.42	22902	14494	14756	5660.43	5759.49	7714.65	12347.7	5740.99
K00122	2	27.44	199.92	221.77	279.76	47.44	97.7	117.3	14.81	39.93	4	0	2	0	35.18	85.56	23	135	0	0	0	0	0	35.5	346	39.5	0	0	16	928.27	0	0	0	0	311	29.2	36.42	111.31	69.5	123	0	0	192	211.59	46.61	33.5	31.8	0	62.09
K00123	96002.8	5849.75	7434.83	6020.68	9719.51	8966.76	8594.55	1735.87	372.24	700.39	10530.6	97582	6854.23	11871.6	18028.2	5800.86	5723.01	9519.66	6823	23649.9	13957.7	98057	746.68	48253.7	7356.34	48141.2	4303.83	5054.67	6248.41	14647.8	101329	6682.5	30828.9	6318.66	10299.3	4668.79	50890.7	55762.6	55693.7	56052.9	9212.67	114162	64416.1	64764.2	47834	45858.7	38200.3	2804.34	46897.1
K00124	24034.2	1776.49	3425.19	3190.42	4898.98	3903.82	4279.45	756.3	165.03	328.76	2851.33	24570	1761.08	3186.58	5995.49	2921.64	2636.34	4845.33	2633.5	10470.8	6375.5	24512	338.17	2724.66	2254.67	2556.76	1257	1477	2045.58	8004.11	20302.2	2705	19195.6	3209.33	3948.23	1451.53	2753.76	15241.3	15147.9	15100.3	3534	22873.5	13300.8	13613.8	3017.1	2894.01	3871.56	1038.67	3044.1
K00126	3	24.44	280.82	329.16	568.96	517.44	318.6	118.9	21.71	57.13	2	0	2	4	90.98	159.56	358	1223	502	28	59	0	19	234	519	202.25	68	44	124	1341.47	0	493	245	1045	951.2	394.6	214.57	1047.9	1028.25	1157.25	229	0	85	125.8	284.8	273	439.15	391	233.8
K00127	24032	1762.82	2891.19	3065.05	4689.81	3601.82	4112.45	738.3	157.03	321.59	2555.33	24570	1521.58	2935.08	5091.49	2895.01	2509.67	4395.5	2536.5	10405.7	6367.33	24512	338.17	2655.16	2234	2494.42	1074	1281.5	1683.75	7774.61	20298.2	2459	19160.2	3092	3552.4	1230.2	2695.27	15042.8	14963.6	14919.1	3448	22872.5	13208.5	13518.8	2912.77	2849.17	3817.39	1036	2990.6
K00128	158.7	3835.66	20638	15425	18183	16568.3	15365.8	1884.85	798.43	956.76	849.25	31.5	780.33	759.23	10487.3	11091.4	8450.33	16053	17637.2	1470.84	2865.81	82.5	315.83	23280.6	21976	23612	3915.33	1606.03	3934.51	34493.4	20160	11822	28466.2	21199.5	30993.3	27333.7	24078	38710.1	38353.5	39329.7	15052.4	22853.9	27412.1	27256.9	23470.3	23559.2	23355.1	26423.6	23326.9
K00129	0	9.33	4.33	7.67	8.33	0	0	0	0	0	19.33	0	1.33	7.33	0	3	0	0	0	400.67	75.33	0	3.67	24.33	0	9.67	0	0	0	15	96.67	0	0	0	0	0	14.33	42.67	40	46.67	0	0	72.33	72	9.67	9.33	21.67	0	13
K00130	23985.2	7671.91	2066.99	1482.2	2120.55	1739.77	1913.98	513.18	146.26	132.45	1342.24	24216	661.83	1821.58	447.33	702.03	1581.51	3268	3982.91	957.43	647.97	24521	61.67	3083.13	5639.67	2886.82	853.33	385.53	1122.75	4069.4	196.34	2246	13892.9	5037	8546.76	3504.06	2590.98	9969.82	9603.27	9525.58	2237.42	0.5	11576	11986.1	3055.09	3151.66	3833.94	5676.37	3115.54
K00131	23	544.75	2696.08	759.32	2081.6	1356	1701.45	12630	13825.4	9233.75	1641.25	10	2892.1	1913.76	5351.75	913.4	3795	3030.1	3726.3	4582.95	8160.8	14	405.8	685.2	860.5	729.2	3760.5	3226.4	3464.25	3742.77	1097.8	5793.4	11752.8	2235	1790.4	126.75	690.66	658.58	645.95	616.65	1931.75	464.5	622.05	554.92	717	715.05	828.84	544.75	693.89
K00132	0	3	94	188	226.33	0	0	0	3	0	0	0	0	0	5	311	0	0	0	0	0	0	0	9	173	10	0	0	0	0	0	0	0	0	0	0	18	30	52	19	0	2	62	29	3	21	14	0	19
K00133	24590.3	10390.6	22043.9	19546.3	21446.2	18827.7	20124.1	19806.8	18398	15941.1	21725.9	24750.5	21672.4	22191	22683.4	22280.8	20579.5	18558.5	18162.8	22722.8	22258.6	24754.3	12975	19492.1	11952.2	19507.3	22066.6	22463.7	21187.3	20757	24620.8	19225.4	19613	16782.5	16775.3	21317.8	19844.1	21404.1	21517.9	21774.7	20707.1	24775.1	21405.9	21416.9	19359.2	19091.8	17855.9	14175.5	19242.9
K00134	48896.4	20383.3	28760.8	24678.1	28035.2	28335.1	29605.2	23543.2	22065.5	21010.6	29033.6	49089.5	27736	29820.8	27224.1	24723.2	24077	21881.2	21897.1	26580.7	27213.3	49435.8	24985.6	23582	17727	23492.9	24892.1	26137.4	25513.4	36659.6	65069.4	21966.1	39202.2	21599.4	23258.8	21683.5	23712.1	38552	38567.1	38316.3	27283.5	70489.9	44936.9	44851.6	23595.6	23409.8	23242.3	19379.6	23678.5
K00135	24113.5	10406.2	9854.57	6848.13	9579.6	11490.6	11211.9	3747.25	3612.47	5222.92	6160.07	24582.5	4225.32	6571.41	4070.48	3509.74	11471.2	17934.8	20816.2	6467.77	8060.64	24578	547.17	9673.39	21858.3	9416.62	5993.17	4074.86	7443.25	21049.7	43033.3	14727.5	29358.9	23590.8	25788.5	39987.2	9514.27	44827.1	44640.6	44676.2	21742.9	46640	33920.3	34778	10021.4	10102.7	13256.5	32821.9	10251.5
K00137	23963	908.33	371.33	44.67	165.73	387	213	3	13	8	1257.33	24216	552.33	1720.33	17	56	284.17	312	53	575.67	90.33	24512	19.67	1715.33	125	1541.67	0	17	0	620	20231.7	287.5	4453	145	272.6	98	1742.33	13827.7	13590	13400.7	90	22796	17332.3	17726	1799.67	1769.33	2314.67	62	1922
K00138	23974.2	8949.25	3316.86	2794.81	4250.62	2930.77	3224.68	636.48	189.46	170.55	1459.91	24216.5	743	1868.25	2462.73	1233.36	4508.01	8577.5	9947.91	1241.26	1685.14	24526	143.5	5259.02	11173.9	5129.15	2115.5	507.53	2223.42	8383	20231.7	6340	24334.4	11281.5	12840.1	19482.3	4958.32	18631.6	18472.6	18350.1	10938.4	22800	19043	18612.4	5405.71	5485.63	7306.28	16027.4	5543.31
K00140	117	9163.66	4974.47	3814.17	5579.31	5048.45	4842.18	845.08	266.68	305.24	271.91	354.5	355.4	247.95	3361.39	1832.17	3504.34	5614.07	8031.86	1209.89	1257.53	5	128.5	31942.5	8953	32204.9	1803.83	715.87	2343.79	10310.5	20246.3	4365.9	25914.1	8834.97	10008.4	14987.2	33450.8	32810.1	32352.8	33550.5	6566.92	22811.8	29394.8	29202.8	31499.1	30506.6	24797.5	10679.9	30595.7
K00141	3	176.75	576.85	551.85	669.1	357.5	1041.35	23.15	24.85	42.55	0.25	0	1.5	5.25	101.95	188.5	207	640.5	515.5	35.75	57	0	12	742.75	590.75	785.75	97.5	37	166.25	1473.8	0	510	410.25	986	711	400.35	780.85	1653.9	1554.5	1699.75	223.75	0.5	673.5	641.3	751.8	783.5	891.4	311.75	820.55
K00145	24207.3	9760.47	18216.1	17101.2	16900.5	11829.1	11973.8	2645.06	1343.43	1743.32	8413.88	24600.5	8148.78	10347.2	10856.4	18793.4	9512.11	11316	12683.6	15436.8	11781.3	24582.5	620.3	32598.5	12584.9	32692.7	6951.6	6398.03	8535.79	17801	20456.1	8271.3	15188.2	13122.8	17644.2	21023.4	33768.8	22554.5	22662	23312.7	16565.4	23024	23510.6	23497	32085	31187.5	26286.1	15693	31429.4
K00146	0	901.91	262.11	127.29	224.26	215	130.45	5.55	5.95	19.35	67.91	0	23.16	79.91	426.15	45	638.17	1457.5	1444.5	1128.09	295.66	5	39.34	1902.41	1345.75	1786.59	199.5	109	357.25	921.1	20328.3	1472	5234.25	2680	1949.6	2017.95	1958.11	16683.6	16331.5	16592.1	759.75	22796.5	17576.7	17974.1	2000.44	2021.16	2624.14	1078.75	2015.35
K00147	24299.3	9906.55	19123	18271.8	18502.2	13295.9	13241.7	15943.3	15365.7	11065.3	11003	24610	11864.3	12938.7	17286.8	21262.5	10939.8	11362	12518	21045.3	20600.1	24611.8	1076.3	32260.6	9288.42	32319.7	11001.8	10652.4	12259.1	19275.2	24122.9	13592.8	15498.7	11681.3	11278.2	15107.6	33406.2	22063.4	22238.1	22868.4	15572.4	24505	23248.7	23197.1	31724.2	30802.8	25623	11928.4	30995
K00148	4	165.5	192.85	86.52	168.4	297	169.85	22.15	3.35	21.55	0.25	0	3.5	19.25	89.95	99	558	1359.5	2586.62	98.09	202	0	25	785.22	3050.5	804.21	300.5	107	432.75	588.8	0	1156	2829.75	2058	2028.2	1213.6	798.76	674.95	571.13	534.13	885.75	0.5	464.41	453.34	846.38	835.47	936.53	1528.37	837.5
K00150	39	14	128	80	98	715	0	19	27	38	0	0	2	6	13	56.5	68	0	331	13	0	0	0	5.67	0	0	15	0	89	46	0	52	37	0	191	0	1	23.67	27.67	25	217	0	27.33	11.67	0	5.17	0.33	0	0.5
K00151	2	777	322.43	74.27	118.73	286	167.1	14.4	6.1	7.8	48.33	0	20.66	63.33	178.2	58.16	540.17	676	1868	645.67	231	5	23.67	14144.7	1651	14202.5	200	62	231.5	638.97	20231.7	938.5	2547.5	1023	1161.7	965.93	14968.3	11796.4	11650.3	11815.5	752	22796	17055	16946	13791.8	13202.5	9980.41	1210	13410.8
K00153	7.17	37.83	170	80.17	97.34	454.67	139.83	1716.17	2469.33	4083.17	57	0	101.33	104	130.17	74	177.67	474.5	1612.33	198	435.5	14	41.33	68.17	1576	53.34	504.17	425.33	530.33	281.83	27.33	520	283.16	704	551.66	614.33	25.16	57.17	58.17	25.5	532	3	64.99	84.17	72.17	43.67	49.17	1043.34	65
K00154	64	14499.7	2380.44	2284.31	2543.86	1748.16	2676.01	542.81	163.85	120.05	96.41	354	114.84	79.09	438.95	846.8	2704.84	3813.34	4899.03	317.59	776.14	0	65.16	4200.33	4939.5	4116.99	958.16	260.7	1105.09	5386.96	0	3150	12227.4	6257.84	7770.26	7510.51	3822.06	7850.29	7938.31	8281.49	3736.09	3.5	1979.39	2114.74	4355.43	4419.55	5801.52	7322.15	4253.27
K00156	23974.2	1644.52	2248.27	1390.6	3039	2255.61	2124.78	2439.05	2627.89	4600.02	2618.58	24223.5	3763.66	4459.08	3472.6	1060.69	2973.24	3994	6285.07	2883.42	1298.83	24526	115	2598.19	3993.5	2544.02	2815.67	2894.83	3367.25	4463.8	20294	2685	9923.91	5722	5059.66	8204.28	2613.99	10833.7	10663	10376	3383.75	22835	13494.9	13736.4	2773.77	2743.68	3556.65	3450.33	2954.76
K00158	7	28	246	41.5	373.25	434.75	455.5	381	160	150	289	4	280	208	265.5	35.5	779	484	297	371.5	524	15	19	129	1533	124.25	196	297	418	70	2337	1438	632	917	3302	1488	142.5	107.5	119.62	95.25	894	952	333.75	288.12	143.12	246.12	234	34	168.62
K00161	100	722.73	7429.11	3568.77	5495.07	7582.71	6005.03	15959.5	17019.8	14219.4	3795.99	21.5	5117.75	3544.6	9648.71	2614.44	7608.5	8498.44	12709	6605.63	10745	46	610.1	54407	9580.08	55053.1	6071.5	5814	6982.71	11619.4	3815.87	11425	9042.33	8130.97	10732.6	18418.2	57445.4	12285.6	12462.6	14439.2	8370	1524.3	16353.2	15538.6	52899	50835.2	37372.5	10416.3	51228.8
K00162	98	729.73	7462.11	3624.1	5574.07	7520.71	6037.03	15975.5	17020.8	14226.4	3894.99	21.5	5175.75	3605.6	9664.71	2686.44	9613.5	12421.4	16813	6924.63	11470	46	677.1	28271.5	14928.1	28618.6	7089.5	6040	7851.04	11989.4	3815.87	14498	11094.3	12822	16211.6	26688.2	29733.9	10123.5	10222.6	11432	12984	1524.3	11436.7	10635.3	27498.4	26499.2	20298	17709.3	26690.5
K00163	24035.2	8779.33	3935.51	2619.48	4361.09	5091.44	6550.76	3100.9	3221.04	4834.3	6437.16	24570	4272.66	6815	5682.65	1749.69	4517.51	5426.34	5906.24	13686.8	10874.6	24526	591.83	57792.9	5358.25	58262.4	3301.17	4045.36	4835.5	8017.5	20427.5	4080	12684.5	6234.67	6388.09	4628.84	60658.6	23626.8	23654.6	25374.5	9826.17	22948.5	24984.7	25403.9	56502	54296.2	41353.9	6394.79	54830.4
K00164	48010	9170.52	8467.61	4847.6	6391.05	8966.88	9277.51	3389.15	3351.57	5007.21	8001.41	48794.5	5276.66	8810.75	8206.18	3238.42	8120.84	10619	11565.7	14025.1	11766	49051	672.83	84840.3	11181.1	85607.7	4367.67	4620.36	6157.59	14006.1	20432.5	7795	15252.4	11694.3	15340.4	20295.8	89257.5	30808.5	31090.1	33380.4	15215.4	22960.5	32730.8	32699.4	82816.5	79618.8	60085.9	13903.9	80361.6
K00166	5	315.5	1144.25	616.75	985.64	1204.5	494.25	64.75	27.75	32.25	78.75	0	34.83	31.75	2079.25	408.5	1377.5	2703	2624.62	231.25	551.67	0	57.5	14427	4556	14598.3	615.5	133.5	884.09	1784.17	0	2170.5	1708.25	3812.5	6717.7	12032.3	15206.4	4503.38	4503.67	5022.75	3495.75	0.5	5536.18	5108.84	14137.6	13661.3	10388.8	5108.87	13689.7
K00167	5	315.5	1144.25	616.75	985.64	1204.5	494.25	64.75	27.75	32.25	78.75	0	34.83	31.75	2079.25	408.5	1377.5	2703	2624.62	231.25	551.67	0	57.5	14433	4556	14606.3	615.5	133.5	875.42	1809.17	0	2170.5	1708.25	3812.5	6717.7	12032.3	15206.4	4508.38	4509.67	5022.08	3495.75	0.5	5543.18	5115.84	14140.6	13662.3	10388.8	5108.87	13693.7
K00169	324.5	79.5	536.86	2511.71	1944.1	622	675.5	247	52.5	123.5	276.5	96	432	300	231	3948.5	749	125	162	143.5	267.5	118.5	11763.5	51.5	176	60	668	453	377	462	8	240	47	263.5	370.5	23	38	73.29	70	58.14	98.67	7.5	99.57	95.6	51.5	54	81.71	3	54.14
K00170	329.5	62.5	601.86	2620.71	2041.43	633	616.5	247	47.5	145.5	279.5	96	432	300	185	4013.5	749	125	162	143.5	267.5	118.5	11763.5	51.5	176	56	668	453	377	474	8	240	47	263.5	472.5	23	38	73.29	64	58.14	98.67	7.5	99.57	95.6	51.5	51	79.71	3	53.14
K00171	21	64.5	357.86	2056.71	1637.43	466	576	56	20	8	1.5	1	6	5	131	3309	426	18	0	41.5	0	4	1.5	31.5	0	50	204	129	0	334	0	0	30	0	367	23	30	63.79	48	49.64	98.67	0	74.07	69.6	40	30	71.71	0	42.14
K00172	350.5	121.5	839.86	4552.71	3339.1	766	979.5	273	63.5	153.5	279.5	97	432	300	285	7155.5	895	125	162	143.5	267.5	122.5	11763.5	51.5	176	65	668	453	377	808	8	240	47	263.5	472.5	23	44	76.29	71	58.14	98.67	7.5	114.57	101.6	57.5	57	97.71	3	54.14
K00174	390.5	1034	12101.8	9355.88	8031.13	10023	9792.95	3421.16	925	1412.34	16646.6	172	16494	16134	10733.6	10723.2	14343.4	11970.2	10492.8	3884	2307.16	157.83	11984.2	27902.3	6951.5	28052.3	20920.4	20628.9	16272.1	3728.84	651.67	10793.3	7888.25	9458	10117.4	9424	29176.8	4724.13	4757.12	5434.34	11835	511.33	8829.83	8608.57	27346.7	26255.7	19912	9831	26313
K00175	390.5	1030	11992.8	9353.88	8008.63	9958	9760.95	3417.16	925	1412.34	16505.6	172	16463	15994	10726.6	10723.2	14294.4	11862.2	10424.8	3884	2307.16	157.83	11984.2	27896.3	6951.5	28047.3	20690.4	20547.9	16173.1	3720.84	649.67	10751.3	7821.25	9458	10016.4	9424	29171.2	4727.56	4761.12	5426.34	11835	479.33	8811.83	8597.57	27332.7	26245.7	19906.3	9831	26301.1
K00176	354	434	6423.18	5247.06	4635.96	5366	5978.45	1505.08	335.5	491.67	9096.67	134	7608.75	7692.25	4150.95	5688.43	7367.7	4987.5	4009.3	910	597.5	141	11823	418.67	1370	418.58	10008.2	10062.5	7517.5	1560.75	339	4638.5	3225.25	2622.5	1049.1	586.5	374.33	632.29	645.25	609.56	4146	246.25	783.4	873.43	464.5	457.47	634.29	2448	559.22
K00177	354	434	6377.43	5299.31	4632.96	5366	5980.45	1505.08	344	492.67	9104.67	134	7617.75	7694.25	4163.95	5787.68	7367.7	4991.5	4015.3	910	608	141	11823	406.67	1370	433.58	10065.2	10078.5	7536.5	1560.75	339	4642.5	3233.25	2509.5	985.1	586.5	373.33	627.29	624.25	621.56	4146	246.25	772.4	857.43	471.5	449.47	606.29	2207	525.22
K00179	31.5	230	4938.29	4919.09	3405.94	1048	985.25	417.58	141	75.67	916.97	6	1066.2	814.3	592.25	5523.98	723.4	982	0	120	142	1	9.5	239.92	475	226.25	633.4	477.4	951	1095.75	18	293	185	110	936	154	216.83	356.33	386.5	313.45	82	27	463.47	494.53	243.33	255.5	304.75	8	263.53
K00180	31.5	230	4938.29	4905.09	3405.94	1048	985.25	417.58	141	75.67	916.97	6	1066.2	814.3	592.25	5523.98	723.4	982	0	120	142	1	9.5	236.92	475	226.25	633.4	477.4	951	1095.75	18	293	185	110	936	154	203.83	350.33	363.5	309.45	82	27	435.47	469.53	243.33	241.5	302.75	8	261.53
K00183	0	0	49.5	27	0	0	0	14	0	0	0	0	0	0	0	37.5	0	0	0	26	0	0	0	8	0	0	0	0	0	0	0	0	0	0	0	0	0	0	0	5	0	0	9	6	4.5	0	0	0	2
K00184	13	255.25	3653.33	2148.25	1704.17	2877.5	2439.5	350.5	123.17	193	235.5	8.5	423.5	265.5	550.5	1447.17	1539	1228	1451.36	76.5	82.5	18	2	40173.1	2	40690.6	114.5	305.5	231.34	6020.17	5	286	144	307	1039.5	125.75	42593.2	4018.89	4171.64	5257.98	0	9.5	7842.5	7814.36	39156.2	37513.6	27032.6	431.36	37837.9
K00185	13	178	3390.33	1634.5	1619.17	2766.5	2433.5	253.5	120.17	163	235.5	8.5	423.5	265.5	550.5	788.17	1516	1228	1427	63.5	82.5	18	2	280.5	2	323.25	114.5	305.5	275.34	5528.17	5	286	144	307	1039.5	68	302	205.25	188	208.34	0	9.5	234.5	194.5	311	324.5	554	411.5	350
K00187	0	0	0	0	0	0	0	0	0	0	0	0	0	0	0	0	0	0	0	0	0	0	0	4	0	0	0	0	0	0	0	0	0	0	0	0	0	0	0	0	0	0	0	0	0	1	0	0	0
K00188	0	0	0	0	0	0	0	0	0	0	0	0	0	0	0	0	0	0	0	0	0	0	0	4	0	0	0	0	0	0	0	0	0	0	0	0	0	0	0	0	0	0	0	0	0	1	0	0	0
K00194	11.5	80	657	1996.75	1185.75	232	265	48	53	16	0	4	0	0	104.25	1926.5	101	113	112	0	0	3	0	78.5	0	117.75	18	0	0	404.5	2	0	0	0	73	0	70	6.5	9.25	8.25	82	0	27.5	41	73.75	83.5	121.5	0	122.25
K00196	7.6	22.8	629.86	1452.43	1070.76	199	249.2	9	18	11	1.67	0	0	0.31	85	1499.6	73	119	112	0	2	0	0	46.17	355	45.5	19	3	0	135	0	0	4	0	0	9	53.91	103.49	105	58.64	0	4	123.07	85.43	65.83	53.2	40.71	2	55.64
K00197	11.5	61	583	1983.95	1140.25	232	227	48	53	16	9	4	19.5	10.5	84.25	1927.3	101	113	112	0	0	3	0	16.5	0	21.75	51.5	34.5	38.5	317.5	3	0	0	0	73	0	7	12	13.25	14.75	82	0	23.5	41.5	15.75	11.5	14	0	26.75
K00198	21.1	240.8	2076.72	2982.79	2061.76	699	555.2	585	183	458	1171	11	2737.5	2550.5	2987.25	3273.7	743	872	683	1860	445.5	3	17	58.5	337	90.25	1960.5	2056.5	1909.5	816.5	39	255	121	701	73	155	56.36	108.64	131.25	87.03	751	37	164.14	120.86	99.25	63.7	64.5	232	85.81
K00200	0	19.38	194.94	115.62	138.12	26.88	34	106	7.22	34.66	0	0	0	0	13.56	53.62	28	445	0	0	0	0	0	3	0	15	17	0	0	555.34	0	0	0	0	0	0	0.44	1	1	10	0	0	5	19	16	2	6	0	15
K00201	0	19.38	194.94	115.62	138.12	26.88	34	106	7.22	34.66	0	0	0	0	13.56	53.62	28	445	0	0	0	0	0	3	0	15	17	0	0	555.34	0	0	0	0	0	0	0.44	1	1	10	0	0	5	19	16	2	6	0	15
K00202	0	19.38	194.94	115.62	138.12	26.88	34	106	7.22	34.66	0	0	0	0	13.56	53.62	28	445	0	0	0	0	0	3	0	15	17	0	0	555.34	0	0	0	0	0	0	0.44	1	1	10	0	0	5	19	16	2	6	0	15
K00208	24365	9216.44	12447.4	8864.37	9013.4	12660.8	11949.7	2964.81	1256.09	1537.13	12092	24351	9288.93	12218	11258.3	8289.3	12902.3	13689.1	11972.2	14873.6	12257.8	24664	12435.5	17933.9	10068.2	18097.2	11041.1	12071.6	10773.6	14736.8	23017.8	11332.4	16866.3	11644	15371.1	20306.4	18465.5	19856.4	20142.4	20595.7	17830.7	24084.5	14849.5	14655.8	17814.4	17348.2	15622.3	14756.5	17595.3
K00209	98	426.25	2975.61	3638.31	3373.83	3286	3700.35	309.15	213.85	246.55	527.42	367.5	984	698.06	745.95	2685.5	1176.67	1179.5	1513.5	86	172.5	29	16	944.17	1208.5	895.75	396.5	335	630.42	7000.3	17	525	2618.75	1532	1350.2	470.35	951.76	4712.19	4447.87	4487.56	775.75	9	5282.82	5488.52	911.75	1052.37	1154.61	584.75	1010.31
K00210	13	154.5	3155.65	3117.15	1897.5	1011	2017.75	43	39.75	43.5	520	0	419	433.5	444	3809.25	1561	1264	491	2300	3096	0	155	26.75	313	55.5	296	504.5	862.5	1282	28	832	91	350	186	3915	12	127.75	133.25	106	1730	27	50.5	58	33	29.5	55.5	522	60
K00211	0	0	0	3	0	0	0	0	0	0	7	0	17	14	0	0	0	0	0	0	0	0	0	0	0	0	0	18	0	27.5	0	0	0	0	0	0	0	0	0	0	0	3	0	7	0	0	0	0	0
K00213	0	0	0	0	0	0	0	0	0	0	0	0	0	0	0	0	0	0	0	0	0	0	0	0	0	0	0	0	0	0	0	0	0	0	0	0	0	0	0	0	0	0	0	0	0	0	2	0	0
K00214	39	14	128	80	98	715	0	19	27	38	0	0	2	6	13	56.5	68	0	331	13	0	0	0	5.67	0	0	15	0	89	46	0	52	37	0	191	0	1	23.67	27.67	25	217	0	27.33	11.67	0	5.17	0.33	0	0.5
K00215	24584.4	10230.2	22289.2	20787.2	22214.2	18927.7	19810.8	19471.8	18331.9	15696.8	20679.4	24748.5	20284.1	21022.7	21701.9	23321.5	19323	17496.5	18594.8	22301.1	22011.9	24753.3	12973.3	6275.81	12601.8	6117.26	21321.8	21356.9	20034	21053.2	24490.2	18540.1	19829	16910.5	17541.8	19469.5	5860.56	19994.4	19987.6	19933.2	21461.4	24755.1	18952.1	19042.1	6525.83	6774.17	9064.29	14954.5	6823.44
K00216	23963	922.66	410.33	152.34	318	1063.67	389.33	1717.67	2479.33	4079	1318.33	24216	666.66	1803.33	179.67	94	39.17	76.67	53.33	758	449.66	24526	43	1331.33	127.33	1215.67	313.67	414.33	342	1051.33	20259	329	193.33	338.67	172.33	98	1303.83	9801.84	9720	9504.17	115	22799	12623.2	12797.8	1390.34	1432.33	1802.17	22.67	1514
K00217	0	0	42	17	7	0	0	1.5	0	0	0	0	1	4	0	12	159	463	427	28	29	0	10	3	375	1	51	36	102	4	0	455	223	847	586	343	10	13	0	0	223	0	8	5	5	4.5	0.5	192	8
K00218	39	14	128	80	98	715	0	19	27	38	0	0	2	6	13	56.5	68	0	331	13	0	0	0	5.67	0	0	15	0	89	46	0	52	37	0	191	0	1	23.67	27.67	25	217	0	27.33	11.67	0	5.17	0.33	0	0.5
K00219	47991	15529.8	3095.42	2372.75	2860.81	2035.1	2888.51	528.31	189.46	119.88	2519.24	48786	1179.17	3452.92	438.23	1096.83	1257.51	1068.84	2602.32	680.43	421.61	49033	21.33	5412.23	2704	5118.67	432.83	219.06	628.09	5504.63	20231.7	1098	13093.9	3121.34	4792.56	2902.51	4882.48	19830.1	19679.5	19494	3135.09	22801.5	19433.9	19910.5	5529.22	5582.08	7067.32	3357.65	5683.08
K00220	3	32.94	548.72	359.56	576.56	557.94	351	116.5	19.11	56.83	51.5	0	35	30.5	85.78	230.06	1306.5	2828.5	2086	193.5	462	0	44.5	333.5	2515.5	336.25	526	113.5	414.5	1554.67	0	1635	1095	2492.5	2983	6215	347.47	1653	1744.75	1915.75	2310	0	130	147	394	393.5	604.25	4065.5	343
K00221	0	0	0	0	0	0	0	0	0	0	0	0	2	8	6	9	334	926	1078	56	58	0	20	18	1296	20	102	87	270	0	0	910	458	1694	1371	686	27	50	8	10	446	0	10	9	23	18	20	384	26
K00222	0	0	0	0	0	0	0	0	0	0	0	0	0	0	0	0	0	0	0	0	0	0	0	0	0	0	0	0	0	0	0	0	0	0	0	0	0	0	0	0	0	0	6	2	0	0	0	0	0
K00226	46	351	4348.4	3819.1	3723.47	3724.97	4651.15	14271.7	14918.2	10124	7977.33	17.5	8174.33	7351.4	7208.67	4873.31	5866.17	5291.67	4582.8	8454.67	13058.8	28	681.47	13415.5	3419	13585.2	6316	7497.6	8479.87	3271.02	3807.07	9370.13	3187	5682.8	7012.53	3990	14151.4	1581.15	1610.95	1946.32	6288	1606.63	3118.63	3234	13048.2	12556.3	9087.63	2186	12644.5
K00227	0	0	0	0	0	0	0	0	0	0	0	0	0	0	0	0	0	0	0	0	0	0	0	2	0	0	0	0	0	0	0	0	0	0	0	0	2	0	0	0	0	0	6.5	14	0	0	0	0	3
K00228	24078	8737.25	6495.39	3936.04	4807.15	6889.27	7456.68	1170.98	827.63	773.38	5462.41	24578	3434.5	5892.75	2109.73	1727.36	3761.84	5047.67	4902.91	3842.59	4521.47	24530	259.5	4745.78	4824.25	4612.46	2276.5	2636.03	3679.42	12201.5	20340.7	3907	12499.1	6621.17	6463.53	11303.9	4554.44	17660.9	17635.6	17748.5	7909.42	22881.5	14341.5	14632.5	4955.51	5010.25	6561.9	7642.2	5074.15
K00230	24023	950.33	846.33	510.67	702.33	1359	1130	368	40.5	146.5	1842	24570	1159.83	2305.33	3825	1300.5	750.17	245	477	9987.84	5984.83	24512	283.17	1446.67	557	1326.34	942	1211.5	1253.5	933.5	20256.2	1052	618	250	658	99	1442.99	9801.67	9724.5	9498.67	2369	22823	12632.7	12827.7	1512.33	1509	1965.67	0	1669.5
K00231	21.17	601.33	2044.45	449.32	1991.71	4590.97	3172.23	3324.32	2750.28	4908.47	6011.8	39	7201.43	7149.5	7967.37	572.3	5280.77	5316.4	6531.63	3022.8	1630.7	30	190.33	13795.9	5844	13839.9	9692.77	10428.9	8140.7	1621.28	317.93	5789.4	4604.66	7128.8	9089.76	7699.83	14405.1	2474.87	2387.58	2747.33	7965	192.3	5467.47	5337.86	13416.4	12905.3	9604.96	5595.34	12921.6
K00232	5	16	215.5	85.17	64.5	181	73	33.5	0	0	5	0	16	27	63.5	85	147	365	1703	70.67	115	14	3	106.67	1804	90.84	155	52	286	284.5	0	191	92	226	565.5	514	35.83	99.17	70.67	39.5	518	0	77.83	135.5	118.17	71.67	116.67	1018	106.33
K00239	24177.3	9885.05	16855.7	12140	14827.5	18556.4	19349.9	5663.73	4460.96	6429.22	20287.7	24647	17739.4	20929	13002.1	10370	16030.1	14390.3	15314.5	9973.59	10193.1	24595.5	646.83	32260.5	11319.2	32481.7	16539.3	17913.3	16630.8	21525.4	20855	11762.5	18135.2	15458.2	15911.3	19132.6	33439.6	21977.2	21984.1	22756.3	18936.4	23243.2	22984.7	22964.6	31726.5	30834.8	25968.8	14787	31077.7
K00240	24162.3	9672.72	14817.3	10785.6	12768.9	16776.4	17039.5	5072.13	3846.56	5988.02	15978.7	24637	14444.4	16615	11644.3	8683.8	14527.1	12999.3	15066.5	7062.09	6565.64	24592.5	462.83	19101.8	10841.2	19111.4	15301.3	15637.3	14180.8	20641.7	20748	10526.5	17936.2	14167.2	15704.5	19147.2	19477.5	20840	20772	21190	16772.4	23168.2	20429.4	20443.2	18923.7	18561	17288.3	14224	18715.2
K00241	24147.7	9591.25	14057.7	9416.71	11182.5	16334.4	16310.7	4826.23	3772.96	5893.22	15701.7	24633	14023.4	16306	11547.1	7185.87	13911.6	12892.3	14690.5	6997.09	6390.64	24587.5	451.83	31862.5	10643.2	32080.2	14868.3	15317.3	13810.8	20049.4	20738	10286.5	17844.2	13904.2	15609.3	19132.6	33136.6	21821.9	21812.6	22619.3	16772.4	23159.2	22732.7	22789.8	31343.4	30390.6	25321.3	14224	30685.4
K00242	24034	8611.25	3626.06	2470.54	3737.82	4245.94	5492.01	2751.15	3179.29	4685.38	5491.41	24570	3503.16	5944.75	1843.4	1137.52	4094.84	5742.34	6208.24	4018.59	4971.47	24512	305.83	17965.1	6726.58	17983.5	2723.17	3046.36	4066.92	7442.8	20364	4568.5	12703.4	7086.84	6850.36	11851.3	18511.1	19055.6	19082.8	19522.4	8131.42	22875.5	16871.5	17242.7	17810.7	17271.4	15280.4	8643.87	17449.8
K00243	153.6	1819.3	12024.5	12724.1	13755.8	11349	12800.3	15814.1	14997.1	10803.5	13508	84.5	14981.3	13524.9	14711.8	14330.9	11739.3	9367.67	7023.72	8154.17	10359.7	94.83	576.3	1599.72	4610.5	1689.06	16750.8	16694	14204.8	12639.2	4062.4	12478.6	15880	7448.8	7261.33	2928.5	1556.21	1344.92	1406.74	1244.06	8167.42	1795.55	1719.64	1658.14	1655.49	1892.76	2393.68	3585.37	1876.3
K00244	24424.5	2140.1	8744.38	7115.07	6442.31	4016.99	4224.2	2356.9	513.06	542.38	3696.16	24681	2850.56	3865.36	6086.03	11367.6	3326.67	1490.9	1224.5	11784.9	7591.61	24677.5	12097.8	2346.16	982	2271.42	2712.25	3064.95	2316.45	3862.67	43082.7	3084.4	629.5	519.3	446.5	284.25	2371.38	15468	15533.6	15152.1	2770	46675.1	20690.9	20917.5	2440.3	2586.95	3298.84	223	2779.78
K00245	24324.5	944.33	825.83	515.67	736.83	1347.5	1289.5	358.5	42.5	185.5	2512.33	24665	1475.83	2836.33	4621.5	1231.5	1291.67	1297.5	966.5	10340.2	6310.83	24626.5	12052.2	1524.33	619	1441	806	1091	1220	1230	20298.2	1031.5	372.5	103.5	474.5	98	1531.33	9861.67	9767.5	9563.17	2618	22872	12690.3	12878.8	1590.34	1562.5	2057.67	3	1766.33
K00246	24324.5	944.33	825.83	515.67	736.83	1347.5	1289.5	355	42.5	185.5	2512.33	24665	1475.83	2836.33	4621.5	1219	1291.67	1297.5	966.5	10333.7	6310.83	24626.5	12052.2	1522.33	619	1441	806	1091	1220	1230	20298.2	1031.5	372.5	103.5	474.5	98	1531.33	9861.67	9773.5	9563.17	2618	22872	12690.3	12878.8	1590.34	1562.5	2057.67	3	1766.33
K00247	24023	932.33	568.33	86.67	470.83	1077.5	1171	352	34	150	2202.33	24570	1240.83	2565.33	3747.5	580	1194.67	1060.5	870.5	10276.7	6210.33	24512	305.17	1504.33	619	1427.67	625	907	954	1148	20295.2	785.5	371.5	103	190	98	1515.33	9841.67	9747	9540.67	2554	22868.5	12688.3	12856.5	1547.67	1545.33	2045.67	0	1745
K00248	46	1147.36	4418.64	5608.6	6276.35	3869.52	5218.75	1868.08	540.86	881.75	5006.58	15	6306.5	4487.87	2924.28	5513.38	4876.67	5129.5	2121.5	399.08	903.5	18.33	64	28419.1	1594	28721	3543.83	4451	4549.26	5272.01	137	1989	11020.2	2242	2767.2	701.08	29941.7	9521.95	9593.24	10506.1	1874.75	120.5	6604.59	6621.82	27761.7	26724.4	20177.1	3346.75	26994.5
K00249	51	15969.7	6694.27	5690.53	8970.9	6488.92	7570.96	1272.86	354.74	437.22	573.16	0	511	544.84	6093.22	2690.52	6257.84	12869.8	9614.41	3121.84	4423.48	56	365.16	47633.3	8539	48075.2	1744.66	1027.7	3302.02	16214.6	24	8710.5	43557.2	14737.8	14842.7	27080.4	49523.6	27848.7	27770.5	30290.4	7732.34	24	18784.6	17605.2	47041.5	45604.5	37492.6	10012.8	45445.3
K00252	42	7932.28	8214.06	5363.67	5805.46	7633.77	7516.18	808.98	346.3	431.38	116.58	17	142.33	155.92	1358.73	2341.88	2920.17	4566.67	10648.6	440.59	1212.84	50	82.83	16861.6	11612.2	17136.5	1538.33	367.67	1661.59	16957	8	3581.5	12216.1	5867.17	8963.03	8306.59	17406.5	9360.29	9346.95	10016.5	5036.42	19.5	4680	4741.64	16669.6	16142.3	14139.1	11220.7	16211.9
K00253	8	7561.28	2462.9	2408.66	3143.46	2302.27	2997.68	472.98	151.96	178.38	104.08	0	117.17	66.42	519.73	1015.72	2145.17	3117.67	3903.62	305.92	730	0	59.83	3083.21	4472.25	3061.79	870.83	217.17	1093.09	6475.3	0	2516	12053.1	5129.17	6013.53	11277.9	2934.4	7825.28	7912.29	8230.89	3339.42	3.5	1653.67	1747.58	3252.55	3300.89	4306.61	7129.2	3205.51
K00254	24392.7	9235.08	8207.59	5373.81	7437.33	9194.44	9955.01	3462.65	3378.96	5099.55	7015.91	24673	4959.66	7385.75	7310.4	3558.86	7176.01	8101.34	8855.74	13889.6	11320.6	24658.5	12372.3	31472	6951.25	31679.8	4026.17	4645.36	5784.42	15016.2	20435.5	6191	21260.2	7886.67	8305.19	12358.1	32773.6	20460	20533.8	21347.2	10924.4	22960.5	19702.8	20091.5	30930	29886.1	24539.7	9062.04	30206.8
K00255	3	13891.1	477.02	797.92	363.22	444.66	404.66	384.66	88	35.5	50.16	0	45.34	57.84	111	221.44	1830.84	2637.84	3363.58	210.84	579.28	0	40.16	2450.14	3260	2374	714.66	136.56	665.84	1327.66	0	2096	1317.66	3374.84	5838.66	6295.66	1904.92	2242.92	2386.94	2520.12	2695.34	0	988.78	1087.24	2402.42	2456.4	3437.9	6150.16	2333.12
K00256	0	0	0	6.5	0	0	0	0	0	0	0	0	0	0	2	0	0	0	0	0	0	0	0	1.5	0	2.5	0	0	0	0	0	0	104	0	0	0	6.5	2	4	2	0	0	20.5	10	2	1	3.5	0	9
K00257	142.5	37598.2	14948.5	13340.8	14101	13352	15308.6	2677.73	1322.33	1061.16	8655.15	366.5	6777.34	7509.66	7968.84	8180.78	12382.9	14242.9	17600.2	3960.85	6087.07	32.5	406.15	83436.6	13781.8	84165.9	5752.99	5038.79	8428.94	24983.4	179	11441	46692.2	20486.8	23091.7	32555.4	86314.2	42817	42937.1	45335.9	16759.3	166.75	27869.2	27339.2	82539.8	80111.4	67842.8	19379.7	80125.4
K00259	462.17	549.94	10136.5	6724.13	5598.72	5749.41	3942.25	1334.58	631.42	661.27	1769.13	458.5	1988.11	1812.45	3795.4	6179.8	4979.74	5223	8855.8	1169.09	1991.17	138	11902	67179.2	7552.17	67860.1	2811.9	2096	3044.87	8749	251.07	3917.13	3326.08	6816.13	11214.9	13610.3	70929.4	10413.2	10603.8	12511.6	7510	103.38	18479.7	17804.6	65287.4	62767.8	45507.6	8669.67	63121
K00260	7.5	590	1773.33	783.75	1614.09	3005.67	3279	2009.67	1058.5	1234.33	7251.33	10	8462.83	8666.17	6972.17	768.16	4443	4641.67	2501	5044.34	4728.08	6	231	292.14	2170	301.25	4102.58	5913.92	6100.92	1047.67	200.67	2204.08	1002.5	3228	3630.33	1978	254.64	1096.5	1022.54	1022.11	5000.67	160	2646.26	2215.39	260.61	330.71	358.79	1924	361.75
K00261	54	7318.67	3653.59	2346.19	2133.43	4327.33	3134.93	1068.73	300.27	707.8	1756.66	15	3400.66	3163	4323.2	1109.82	1853.84	1690.67	2054	2431.34	840.67	18	58	68192.8	1393.25	68841	2558.33	2518.67	2870.01	7227.14	150.67	2118	685.33	2531.67	3340.83	1098.59	71790.9	15783.9	15985.6	17956.2	1506.67	53	18436.1	18710	66328.1	63741.3	46578.1	793.33	63931.1
K00262	24578.3	9992.94	19854.4	18979.2	18988.5	14609.4	15730.1	15959.8	15178.4	10708.8	20181.7	24745.5	17174.2	19226.3	18292	23444.4	18196.5	13183.7	13841.5	19796.3	19805.9	24720.5	12817.8	4800.34	7500.92	4811.09	21400.2	22389.7	18281.5	12165.6	22166.8	15326.8	17800.2	10802.3	8753.16	5709.41	4404.85	17372.9	17185.7	17054.4	18519.4	23824	20292.8	20854.2	4968.67	5124.42	6869.71	9220.37	5238.58
K00263	17	834.25	3843.75	2674.67	3264.8	3933	4324.25	265.25	153.75	214.25	77.75	8	60.83	53.75	2359.25	1219.83	1272.5	2160	2215.74	249.25	483.67	18	39.5	1360.57	2764	1371.16	633.5	138.5	575.42	8584.67	4	1696	13425.2	3086.5	3492.2	6281.58	1431.39	7119.6	7057.97	7341.71	2801.75	12.5	2970.01	2599.96	1405.53	1437.89	1655.8	4883.49	1482.65
K00265	24084.5	8936.25	10880.2	8192.48	7420.25	6903.27	6081.78	767.33	324.03	329.08	1676.91	24579.5	910.83	2061.75	3270.23	6799.61	6988.04	11276.2	13403.7	1556.76	2375.14	24554.5	208	97625.6	15339.8	98440.5	2843.03	815.03	3319.34	14524.1	20242.7	8014.5	16124.1	14243.7	19652.1	28302.2	102814	28092.2	28448.9	30877.8	13084.4	22822.2	34850.8	34810.5	95200.6	91404.5	67982.8	21047.7	92109.1
K00266	24431.8	10968.6	34342.5	33799.8	32026.3	17566.5	20296.7	4182.69	1433.04	1746.65	16437.4	24651.5	15654.9	16169.2	11634.3	40314.1	15986.7	13291.1	15126.4	4133.56	2805.34	24657	255.5	7114.47	11749.2	6820.33	17489.2	16312	14185.5	23566.6	20750.5	10473.6	18104.1	13323	16971.8	17412.1	6637.4	24719.7	24558.4	24400	11811.2	23209.5	24131	24264.7	7461.75	7708.59	9885.39	13753.6	7666.76
K00270	0	5	0	8	0	77	0	0	0	0	0	0	0	0	134	9	0	0	0	0	0	0	0	9	0	13	0	0	0	0	0	0	0	0	0	0	9	3	26	8	0	0	14	9	12	5	0	0	4
K00271	2	0	101	7	25	114	0	1	0	0	0	0	2	10	0	17	0	0	0	0	0	0	0	6	22	11	0	0	0	0	0	0	0	0	0	0	3	4	9	9	0	0	11	6	0	3	2	0	8
K00273	0	0	0	4.67	0	36	0	0	0	0	0	0	2	10	0	2	0	0	0	0	0	0	0	4	26	0	0	0	0	20	0	0	0	0	0	0	4	0.67	0	0	0	0	7	3.33	0.67	1	2	0	2.33
K00274	11	52.67	1859.19	416.71	731.06	644.5	201	125.5	27.67	63.5	96.5	0	68.33	62.5	309.5	250.16	1538.5	2839.5	3141	334.5	589.67	0	64.5	375.5	3351.5	405.59	687	119.5	883.17	1355.34	0	1930	5914	4064.5	4607.7	11232.3	333.01	2002.72	2053.25	2243.9	3673	0	463.57	448.26	362.33	348.84	416.42	6953.5	391.78
K00275	24099	8942.75	10432.5	7584.86	7081.82	8992.77	10003.4	2109.48	1012.88	1166.88	8548.91	24582	6704.83	8219.75	6484.73	6553.11	7761.34	8215.17	7886.41	13674.9	10858.1	24534	594	5051.37	6274.25	4958.55	4189	5388.03	6485.59	13894.6	20459.2	5923	13335.6	7299.17	7524.03	11597.3	4804.6	17919.1	17828.3	17995.9	10473.4	23008	14602.1	14884.4	5262.01	5323.26	7169.07	8425.7	5418.64
K00276	5	781.22	25.76	65.97	60.19	253	105	17	0	0	48.33	0	23.33	63.33	0	54.14	284	621	1649.41	627.67	227.47	5	16.67	1054.28	1047	999.46	200	40.86	147.5	360.5	20231.7	646	327	1023	586	755.25	1125.12	5406.68	5451.52	5239.19	752	22796	7459.47	7526.4	1101.05	1059.57	1510.34	1216.62	1206.92
K00278	24240.1	9997.05	19442	17029.6	17439.9	14162	16618.8	3397.56	1892.63	1814.55	17375.1	24624.5	13420.6	16826.1	8281.93	19216.3	13530.5	12238.7	10758.7	7636.26	9113.39	24590.5	542.5	5801.11	8599.25	5708.31	13254	14152.3	13396.3	16194.6	20753.7	9769.25	15548.3	11189.2	9614.13	12573.8	5400.5	19491.6	19409.3	19387.8	12543.4	23199.2	17820.9	17646.3	6081.54	6192.55	8387.69	12334.2	6223.67
K00280	0	6	36	38	206	135	0	0	6	1	17	0	10	1	31	6	167	365	1018	112	148	0	15	8	702	0	69	6	189	156	0	22	379	1049	1478	2227	0	3	0	0	1337	0	110	193	5	0	7	1169	1
K00281	24100.2	1996.83	9802.98	6901.59	6309.74	8088.17	8615.43	3236.4	3399.35	5036.39	7487.08	24581.5	5825.99	7274.58	2677.62	5826.91	4011.34	4528.67	5261.95	4084.42	4885.5	24548	307	3818.13	4701.5	3735.72	3536.84	4673.33	5465.58	12076.2	20425	3296	14520.4	5854	4847.36	4014.26	3777.92	15996.4	15783	15793.6	7478.75	22944	14303.4	14665.3	3975.47	4030.47	5323.37	6093.21	4242.17
K00282	43	407.94	4108.72	1818.01	3684.31	4416.24	4609.45	674.07	190.48	231.96	6315.8	35	4740.1	5448.67	4121.53	1888.99	7388.23	7789.9	7458.5	1072.47	1305.2	22.5	137.33	27340.4	7543	27622.3	8572.23	7367.77	5813.12	1960.67	272.6	7160.9	5126	7914.8	9516.5	16362.5	28849.9	5689.42	5886.91	6606.11	8785.67	187.22	8071.34	7675.1	26673.1	25680.7	18995.8	9756	25748.3
K00283	43	404.44	4037.22	1785.01	3644.81	4389.24	4593.45	666.07	190.48	228.46	6266.3	35	4711.1	5418.17	4115.53	1848.49	6393.73	5828.4	5518.5	912.97	936.2	22.5	103.83	14093.9	5171.5	14228.3	8063.23	7262.27	5407.62	1756.67	272.6	5622.9	4117	5571.3	6876.5	12133.5	14815.4	4287.92	4400.41	4797.61	6481.67	187.22	5505.34	5109.6	13808.1	13374.7	10251.8	6109.5	13354.3
K00284	120.6	583.3	4867.1	8471.82	7763.02	2550.75	2351.3	965.9	387.1	675.3	1962.5	21	3829	3405.5	3502.2	10854.9	1626	1014	1193	1986	610	27	33.5	225.42	721	238.33	2715	2630	2398.5	3341.47	62	738.5	338	968	1376.5	437.93	201.52	4206.52	4302.34	4309.92	1187	61	559	503.89	264.8	256.62	280.15	395.5	234.63
K00285	24301.5	16901.9	9399.15	7506.96	10368.2	10075.1	12199	1888.31	1030.63	1049.38	5304.57	24319.5	3434.5	5745.25	4702.73	3286.51	6116.01	9480.34	8354.15	4510.43	5126.3	24644.5	12093.5	8267.16	9340.5	8132.3	2876.83	2944.7	4679.59	22799.3	20437.3	7552	32534.4	13743.3	13895.8	13053.3	7998.98	36079.7	35789.6	36596.4	10307.6	22891.5	19075.3	19019.2	8666.53	8712.65	10914.4	12259.3	8838.74
K00286	24570.3	10029.9	21862.3	19556.6	20322.8	14371.5	14338.9	18363.1	18127.5	15274.1	11876.9	24709.5	12776.8	13614.4	18233.1	22308	11674.9	12820.4	12572.3	21470.1	21450	24731.3	12893.3	32596.8	10889.8	32741.4	11887.6	11609.4	13344	21008.7	24176.5	14376.5	16235	12896.3	15877.3	17162.2	33801.7	22429.1	22634.4	23210.5	16421.4	24538.2	23856.1	23781.5	32065.9	31269	26325.1	12316.5	31459.2
K00287	24175.8	10105.4	16678.8	15842	17861.1	17260.2	19216.3	19724	18311.8	15884.4	21688.7	24654.5	21637.9	22146.1	21408.7	17101.9	20627.8	17876.5	17438.8	22224	22074.9	24621.8	1226.63	5849.97	12060.8	5802.43	21960.2	22519.1	20463.1	18888.7	24530.9	18744.4	19409.7	16364	15418.3	17466.3	5505.56	19717.1	19701.8	19682.9	21102.1	24777	18420.6	18511.3	6085.83	6311.96	8416.42	13897.5	6413.81
K00288	0	0	0	0	0	0	0	0	0	0	0	0	0	0	0	0	0	0	0	0	0	0	0	0	0	0	0	0	0	39	0	0	0	0	0	0	0	5	0	0	0	0	0	0	0	4	0	0	0
K00290	414.1	848.3	10692.8	8049.51	8572.8	5593	7515.15	1318.08	424	565.17	8902.47	141	7350.28	7576.55	5709.45	10323	8074.1	5255.5	5188.3	931.5	644.67	164	11827	538.17	2047	553.5	9947.6	9923.9	7508	3458.42	344	5127.5	3590.25	3443.5	2247.1	6944.83	508.58	2038.99	2130.5	2207.98	4277	250.25	757.4	769.43	664.5	683.17	1083.71	2362	692.05
K00293	0	0	749.83	0	0	0	0	0	1.67	0	0	0	0	0	0	0	0	0	0	0	0	0	0	4	0	0	0	0	0	16.67	0	0	0	0	0	0	0	4	2	0	0	0	0	3	3	8	0	0	2
K00294	20	399.5	4659.85	1904.35	1968.77	3458	2852.1	376.98	159.52	197.47	1196.5	8.5	1618.16	885	3516.2	927.49	2071	1465	1877	50	229.34	18	21	40044.3	1549	40525.6	904.5	831	1192.17	5971.56	19	966.5	857	1057	4382.5	2056.26	42372.9	5035.15	5096.58	6213.65	1131	27.5	10349.2	9891.41	38861.3	37396.9	26859.7	1127.5	37647.5
K00297	24260.8	16798.5	20764.5	18674.9	17883.5	14929.3	14602.9	17081.8	17613.7	14806.5	13180.7	24618.5	12633.1	14100.9	14447.6	21042.9	14978.3	14649.1	14633.8	19315.5	20514.4	24608.5	1135.96	19228.7	9709	19238.6	13506.4	14351.3	14038.2	20154.8	21906.5	14645.6	16595.6	12850.8	12680.8	15389.2	19631.8	20095.8	20259.2	20530	14637.1	23605.5	18525.6	18841.3	19215.7	18823.8	17635.5	11957.9	18923.9
K00298	0	0	0	20	4	0	0	0	0	9	0	0	0	0	0	0	0	0	0	4.5	0	0	0	45	0	58.25	0	0	0	0	0	0	0	0	0	0	41	38	53.12	25.75	0	0	75.25	47.12	63.12	56.12	100.5	0	72.62
K00299	23980.2	8322.06	3019.64	1501.27	1746.03	2092.33	1266.28	497.38	103.62	140.02	1311.41	24216	622.5	1820.75	2950.15	792.63	2085.01	3666.5	4486.03	892.01	824.64	24512	56.5	3602.1	4398.92	3499.02	954.33	201.03	883.75	4234.8	20231.7	2564	6142.91	4188.5	5319.86	7764.44	3321.81	21157.1	21166.6	21332.2	4213.42	22802.5	13920.3	14189.5	3755.07	3750.8	4711.85	5679.49	3863.73
K00301	3	91	341	298.67	631	641	470	126	13	52	0	0	15	20	762	198	538	1140	1615	70	144	0	29	125	1146	175	206	55	172.5	1659.5	0	950.5	291	1168	767	773	119	117.67	130.5	103	662	0	93.5	52.83	126.67	151.5	237.5	1409	172.33
K00302	6	212.94	894.07	576.7	987.46	1025.44	737.85	87.15	26.46	66.38	148.75	0	96.5	110.75	148.73	465.56	3892.5	7948	8406.62	572.25	1347	0	143.5	1125.38	10503	1142.37	1830.5	439.5	1666.92	2368.47	0	5852	5922.75	9390.5	10536.2	14432.6	1115.82	1210.45	1209.13	1090.3	7815.75	0.5	708.25	688.5	1157.72	1123.63	1341.03	12865.9	1096.5
K00303	10	242.76	1235.93	914.96	1679.84	1436.76	1099.05	114.45	48.99	117.47	99.25	0	73.83	88.25	214.47	611.07	3446	7199.5	7096.62	469.42	1031.67	0	137	14202.5	8393.5	14349	1420.5	391	1433.42	3321.25	0	5521.5	5347.75	8741	9413.7	10877.1	15019.2	2438.75	2434.63	2735.47	5957.75	0.5	3239.08	3255.27	13886.6	13303.3	9880.5	9877.37	13386.4
K00304	5	197.94	361.07	341.58	635.46	772.44	519.85	54.15	20.46	39.38	49.75	0	38.5	49.75	82.73	314.56	1887.5	4025	4302.62	247.25	593	0	76.5	890.88	5214	892.37	806.5	213.5	781.25	1577.47	0	2753	3892.75	4703.5	5057.2	5397.6	884.32	832.45	789.63	720.63	3207.75	0.5	516.25	529.5	931.72	928.13	1038.03	5435.87	898.5
K00305	3	194.44	344.57	325.58	595.96	745.44	509.85	136.15	23.46	65.88	0.25	0	9.5	19.25	82.73	290.06	932	2063.5	2586.62	87.75	224	0	43	810.38	3388.5	836.37	297.5	123	441.75	1759.47	0	1215	2895.75	2360	2616.2	1168.6	801.82	699.95	614.13	585.13	903.75	0.5	463.25	480	877.72	875.13	964.03	1789.37	854.5
K00306	0	0	0	2	139	0	57	11	0	0	0	0	0	0	0	10	0	0	0	0	0	0	0	82	0	109	0	0	0	83	0	0	0	0	0	0	69	24	14	25	0	0	40	5	87	90	180	0	97
K00311	7	7677.92	3141.43	2390.07	3504.02	3416.27	5095.88	1024.78	713.16	615.98	4177.08	0	2843.17	4118.42	1693.13	1079.36	4491.67	5303.67	4518.91	3228.92	4426.14	0	253.83	3537.78	4777.25	3470.79	2227.5	2537.03	3547.42	6675.9	105	3834	12418.1	6621.17	6830.53	11270.1	3281.31	7877.37	7970.93	8273.86	7602.42	76.5	1782.81	1895.47	3754.44	3797.75	5064.7	7603.2	3667.25
K00313	71893	607.44	1343.22	143.56	980.56	969.44	685	460.5	130.11	423.33	4724	72661	4271	7503	2943.78	249.06	717	1053.67	1636	1967.5	564	73521	32	1724.64	1001	1573	1796	1910	1912	510.67	35	277	475	1750	1553	2541	1561.86	1208.5	1214.79	1166.86	1999	35	1518.43	1480.14	1790.36	1729.71	2233.29	1401	1991
K00315	0	4	18	37	70	236	212	3	9	1	0	0	1	0	7	144	352	626	0	0	30	0	27	28	422	20	0	24	9	332	0	63	66	447	588	0	10	24	35	43	18	0	1	24	27	54	32	186	8
K00316	2	7.5	0	8	8	15	0	0	2	4	0	0	0	0	0	10	3.17	0	0	0	0	0	0	341.5	0	284	0	0	0	211	0	0	2208.5	0	0	35	350	4091.5	3927	3959	1914	0	4759	4960	334.5	353	437.5	0	360
K00317	0	0	0	0	0	5	0	0	1	0	0	0	0	0	0	0	0	0	0	0	0	0	0	0	59	0	0	0	0	0	0	0	22	4	0	0	0	0	0	0	6	0	0	0	0	0	0	0	0
K00318	22	398.5	4769.41	2064.75	2311.17	3676.5	2722	281.25	144.09	164	228.5	9	306.83	211	3297	960.33	2089	1888	3114	176	341.67	18	45	13746.8	2570	13908.4	305.5	364	814.5	6266.76	6	1263.5	1235	2814	6407.5	4517.33	14490.3	2491.25	2461.58	2832.14	2559	10	5390.36	5025.11	13328.5	12900.9	9569.25	2325.5	13016.3
K00320	0	0	33	0	0	0	0	1.5	0	0	0	0	0	0	0	6	0	0	0	0	0	0	0	0	0	0	0	0	0	43	0	0	0	0	0	0	0	5	0	0	0	0	0	0	0	4	0	0	0
K00322	24026	8344.64	1628.74	1176.05	1793.99	1425.33	1525.58	293.58	99.75	56.75	1261.91	24570	570.5	1735.25	205.75	515.47	778.34	526.17	1353.91	614.09	286.47	24512	9	3336.78	1374.75	3168.04	234.5	91.53	311.59	3472.83	20231.7	364	10433.1	1704.67	2540.53	805.33	3081.04	10769.7	10690.4	10449.8	2517.42	22796.5	13576	13824.1	3417.05	3432.41	4399.25	2734.7	3483.01
K00324	24086	16176	7540.23	5030.7	8404.09	8447.92	10440.4	2318.46	531.14	990.42	7134.49	24576	6432.17	6025.17	6058.02	2937.34	10170	11762.5	11753.3	13472.5	11072.6	24524	663.83	34319.2	10795.5	34404.4	5321.66	5120.06	7129.34	13897.9	20425.2	8589.5	25390.7	11873.3	15240.6	24796.9	35443.5	28044.3	28202.7	29361.9	12940.8	22987.5	21047.1	21542.9	33962.2	32904.7	28378.6	16182.4	33058.6
K00325	24076	8629.69	4354.78	2753.77	5112.71	6145.21	7400.68	1772.98	371.07	785.71	6078.41	24576	5142	5287.75	5385.51	1861.92	7512.84	8240.84	8042.41	13178.6	10364.5	24522	599	31091.3	6853.25	31247.1	3830.83	4558.03	5562.92	7990.97	20409.2	6032	13596.6	7728.17	9275.03	13933.9	32444.2	20195.6	20280.1	21111	9828.42	22966	19495.5	19878.9	30567.8	29508.7	23896.4	9200.2	29768
K00330	24377	8771.25	12063	6995.86	7324.52	10874.8	11590.1	1928.81	977.22	1060.55	12580.7	24708.5	8968.28	12478.8	6359.18	5772.54	10604.4	9404.84	9151.21	4761.09	5397.14	24661	12103.5	18629.8	6400.25	18675.7	11563.1	11250.9	9643.09	12349	20627.7	8576	8121.83	10037.7	9845.63	14493.3	19093.6	20253.9	20097	20627.9	12719.4	23074.2	19717.4	19676.2	18492.5	18049.3	16534.6	11015.7	18260.9
K00331	24377	8767.25	11980	7000.86	7324.52	10833.8	11590.1	1927.81	977.22	1060.55	12580.7	24708.5	8968.28	12478.8	6339.18	5772.54	10604.4	9404.84	9151.21	4755.09	5400.14	24661	12103.5	18403.8	6400.25	18500.7	11563.1	11250.9	9634.09	12174	20627.7	8576	8146.83	10037.7	9564.63	14493.3	18931.6	20235.9	20087	20622.9	12719.4	23074.2	19713.4	19672.2	18248.5	17788.3	16095.6	11015.7	18052.9
K00332	26	474.05	6534.2	3166.59	4509.89	6252.88	6526.85	1208.9	775.66	820.46	4800	8.5	3643.58	4827.75	3568.01	1402.25	4388.5	6256.17	5711	3567.5	4826.17	18	313.5	15197.5	4921.5	15372.6	3144	3352.5	4622.92	10171.6	119	4627	3079.75	7682.5	8536	15332.4	15943.3	9313.9	9327.37	10047.6	7858	90.5	6056.6	5804.93	14972.7	14494.9	11937.3	8256	14579.1
K00333	327.5	477.61	6574.48	3160.03	4530.33	6245.44	6527.35	1213.9	778.05	851.63	4801	103.5	3650.58	4830.75	3586.23	1401.69	4389.5	6256.17	5711	3592.5	4926.67	132.5	12060.5	28366.5	4943.5	28690.6	3144	3352.5	4636.92	10414	119	4627	3080.75	7683	8616.5	15332.4	29893	10577.4	10637.4	11705.6	7858	93	8588.6	8322.93	27757.7	26746.9	20581.3	8259	26926.1
K00334	24149	8946.25	14921.6	12394.2	11748.3	7906.77	9342.43	1896.73	1069.3	998.38	6748.25	24591.5	5363.5	7435.42	3849.65	12077.3	6035.07	6869.34	6774.91	4162.26	5061.64	24567	322.83	31678	5684.75	31897.5	4079.83	4091.2	5172.09	14117.1	20366.7	5116.5	5310.58	8230.17	10110.5	14120.8	32986.4	20859.2	21112.6	21747.8	9830.76	22901.7	20482.1	20872.4	31164.2	30181.8	24934.3	9797.2	30546.8
K00335	24421.5	8905.25	12294.5	10925.9	11274.1	8804.77	10857.4	2341.73	1598.8	1437.38	10630.9	24686.5	8042.83	11232.9	4807.98	10550.5	7217.07	8070.34	7094.91	7080.26	8774.14	24672.5	12248.8	57941.9	6175.25	58498.9	5140.33	6251.2	7660.59	13784.6	20472.7	6387.5	5586.58	9376.67	9679.03	14012.8	60823.9	23268.6	23601.1	24989.7	11953.1	22982.2	25422.7	25730.8	56662.9	54588.9	42118	10301.2	55115.1
K00336	24437.5	9206.25	13744.9	10465.7	12085.2	8713.77	9866.93	3011.81	1265.8	1870.3	9470.58	24701.5	11448.5	12720.1	9587.65	10215.8	6362.74	8086.34	7749.91	7805.84	5898.14	24675.5	12095.5	44818.9	6021.75	45214.5	7621.5	8095.53	9033.59	14473.3	20437.9	5635.75	5703.08	9449.67	9755.03	14376	46910.9	22058.2	22349.1	23378.6	11023.1	22979.8	22924.8	23305.7	43921.6	42401.7	33585.3	10136.2	42901.8
K00337	24377	8771.69	12080.2	7176.42	7548.08	10888.2	11594.1	1928.81	979.33	1062.88	12580.7	24708.5	8968.28	12478.8	6372.96	5802.1	10604.4	9404.84	9151.21	4767.09	5397.14	24661	12103.5	31799.8	6422.25	31980.7	11563.1	11250.9	9651.76	12254.6	20627.7	8576	8121.83	10037.7	9564.63	14493.3	33050.8	21505.9	21404	22297.6	12719.4	23074.2	22223.4	22191.2	31314.5	30297.3	25187.6	11016.7	30586.9
K00338	24375	8773.25	12066	7035.86	7530.52	10968.8	11590.1	1918.81	983.22	1061.55	12597.7	24708.5	8978.28	12479.8	6360.18	5778.54	10771.4	9769.84	10169.2	4867.09	5545.14	24661	12118.5	18642.8	7102.25	18662.7	11632.1	11256.9	9832.09	12302.5	20627.7	8540	8500.83	11086.7	11323.6	16720.3	19091.6	20249.9	20093	20622.9	14056.4	23074.2	19825.4	19858.2	18501.5	18056.3	16545.6	12184.7	18241.9
K00339	24377	8767.25	12030	6995.86	7324.52	10833.8	11590.1	1926.81	977.22	1060.55	12580.7	24708.5	8968.28	12478.8	6339.18	5772.54	10604.4	9404.84	9151.21	4755.09	5397.14	24661	12103.5	18629.8	6400.25	18658.7	11563.1	11250.9	9634.09	12174	20627.7	8576	8121.83	10037.7	9564.63	14493.3	19086.6	20237.9	20087	20614.9	12719.4	23074.2	19711.4	19674.2	18490.5	18041.3	16530.6	11015.7	18236.9
K00340	24377	8767.25	12030	6995.86	7324.52	10833.8	11590.1	1926.81	975.22	1060.55	12580.7	24708.5	8968.28	12478.8	6339.18	5772.54	10604.4	9404.84	9151.21	4755.09	5397.14	24661	12103.5	5249.75	6400.25	5194.71	11563.1	11243.9	9634.09	12124	20627.7	8576	8121.83	10037.7	9845.63	14493.3	4987.58	18987.9	18784	18964.9	12719.4	23074.2	17205.4	17161.2	5455.46	5547.26	7446.61	11015.7	5714.89
K00341	24377	8771.25	11981	6995.86	7349.52	10874.8	11590.1	1927.81	974.22	1060.55	12580.7	24708.5	8968.28	12478.8	6359.18	5789.54	10443.4	9404.84	9151.21	4761.09	5395.14	24661	12103.5	18410.8	6400.25	18519.7	11563.1	11243.9	9629.76	12323	20627.7	8576	8121.83	10033.7	9383.63	14493.3	18929.6	20253.9	20101	20628.6	12719.4	23074.2	19717.4	19669.2	18235.5	17789.3	16087.6	11015.7	18064.9
K00342	24377	8775.25	12076.6	7022.46	7353.12	10939.8	11603.7	1931.21	977.82	1064.35	12721.7	24708.5	9000.28	12620.8	6370.38	5779.54	10812.4	9971.84	9640.21	4789.09	5426.14	24661	12113.5	18634.2	6775.25	18683.2	11787.1	11367.9	9861.43	12408.8	20629.7	9069	8344.83	10884.7	10499.6	14850.9	19111.7	20296.3	20117	20648.2	12942.4	23106.2	19770.9	19729	18493.3	18062.3	16539.5	11207.7	18274.7
K00343	24377	8771.25	12063	6995.86	7324.52	10874.8	11568.1	1926.81	977.22	1060.55	12580.7	24708.5	8968.28	12478.8	6360.18	5772.54	10604.4	9404.84	9151.21	4773.09	5397.14	24661	12103.5	31566.8	6400.25	31812.7	11563.1	11250.9	9643.09	12146	20627.7	8576	8062.83	10037.7	9564.63	14493.3	32877.6	21488.9	21393	22284.9	12719.4	23074.2	22223.4	22188.2	31025.5	30025.3	24735.6	11015.7	30398.9
K00344	24108.2	9422.97	6583.15	4931.11	6509.66	6303.55	5656.54	4282.62	5262.43	8526.48	1525.41	24570	967.82	2079.75	3172.75	2388.26	5188.51	9235.68	9320.4	1612.92	2240.5	24512	239.66	48039.2	10215.3	48334.8	2634.67	1365.33	2951.93	13496.2	20286.3	7288	26748.6	11609.3	13867.4	18610.2	50275.3	43473.5	43339.7	45191	7779.92	22815.5	31111.7	31251.9	47505.4	45879.9	37664	13852.8	46062.5
K00346	93.5	1601.33	5596.8	4190.37	5048.53	7352.5	9696.2	2023.58	863.5	1041.17	13484.1	392	10712	12045.6	8096.7	5258.38	10959.3	7041	6211.8	13960.2	10307.8	25.5	557.17	1186.33	2531	1164.67	11404.3	12930.4	10181.8	4018.25	20729.2	6486.5	13971	4497	1888.6	582.5	1206.83	9723.92	9572.75	9382.59	10568	23174.2	12487.2	12748.2	1212.67	1217.63	1684.25	4184	1337.75
K00347	93.5	1603.33	5609.8	4190.37	5054.03	7372.5	9696.2	2023.58	863.5	1041.17	13502.8	392	10720.7	12049.6	8112.37	5258.38	10959.3	7041	6211.8	13960.2	10307.8	25.5	560.17	1186.33	2531	1176.67	11404.3	12930.4	10181.8	4105.25	20729.2	6486.5	13971	4497	1888.6	582.5	1208.83	9728.92	9575.75	9383.59	10666.7	23174.2	12493.2	12754.8	1217.67	1230.63	1695.25	4184	1343.75
K00348	93.5	1603.33	5596.8	4190.37	5054.03	7372.5	9696.2	2023.58	863.5	1041.17	13502.8	392	10720.7	12049.6	8105.37	5258.38	10959.3	7041	6211.8	13960.2	10307.8	25.5	560.17	1186.33	2531	1176.67	11404.3	12930.4	10181.8	4018.25	20729.2	6486.5	13971	4497	1888.6	582.5	1208.83	9728.92	9572.75	9383.59	10666.7	23174.2	12493.2	12754.8	1217.67	1230.63	1695.25	4184	1343.75
K00349	93.5	1603.33	5596.8	4190.37	5060.03	7372.5	9696.2	2023.58	863.5	1041.17	13502.8	392	10720.7	12049.6	8109.37	5258.38	10959.3	7041	6211.8	13960.2	10307.8	25.5	560.17	1186.33	2531	1176.67	11404.3	12930.4	10210.8	4018.25	20729.2	6486.5	13971	4497	1888.6	582.5	1208.83	9728.92	9572.75	9388.59	10666.7	23174.2	12493.2	12754.8	1217.67	1230.63	1695.25	4184	1343.75
K00350	93.5	1603.33	5596.8	4190.37	5054.03	7372.5	9696.2	2023.58	863.5	1041.17	13502.8	392	10720.7	12049.6	8105.37	5266.38	10959.3	7041	6211.8	13960.2	10307.8	25.5	560.17	1199.33	2531	1191.67	11404.3	12930.4	10181.8	4050.25	20729.2	6486.5	13971	4497	1888.6	617.5	1230.83	9730.92	9573.75	9386.59	10666.7	23174.2	12504.2	12762.8	1226.67	1256.63	1725.25	4184	1378.75
K00351	94.1	1604.13	5596.8	4240.97	5076.03	7372.5	9709.4	2023.58	863.5	1041.17	13502.8	392	10720.7	12049.6	8105.37	5301.98	10959.3	7041	6211.8	13960.2	10307.8	25.5	560.17	1186.33	2531	1176.67	11404.3	12930.4	10181.8	4018.25	20729.2	6486.5	13971	4497	1888.6	582.5	1208.83	9729.12	9572.75	9383.59	10666.7	23174.2	12493.2	12754.8	1217.67	1230.83	1695.25	4184	1343.75
K00354	8	85	372	55.5	415.67	492.5	217	17.67	9	2.33	303.33	0	274.33	231.67	2047.83	11.83	132.33	266	29	43.67	0	0	4.33	149.14	15	160	216.33	236.67	325	92	3	272	0	0	0	0	149.64	984.5	866.79	923.36	391	1.67	2335.26	1919.14	129.86	161.71	177.79	733	137
K00355	17	962	1100.43	845.89	1886.03	2420.5	2615.8	12675.9	13798.3	9333.97	1867.83	10	2332.93	1896.53	8808.7	1273.56	4166.17	6108.27	5173.3	14675.9	14443.6	16	725.97	1292.78	4609.75	1225.29	4495	3453.9	4426.5	4034.57	21381.5	8821.9	9813	6029.5	5064.4	5098.6	1394.16	13948.9	13865	13743.4	6372	23325.5	12573.7	12758.5	1324.97	1312.22	1842.95	4391.5	1408.8
K00356	4	45.11	605.15	584.36	695.33	752.61	477.6	398.9	246.71	136.63	450.83	0	409.66	350.5	239.65	344.35	1609.17	3310.17	2629	407.17	699	0	69.17	14331.8	3145.5	14437.6	743	311.5	876.17	2007.81	8.67	2603.83	1464	3724.5	3581.33	10697.9	15127.4	4093.73	4238.08	4809.09	2533	8.33	3039.67	3099.79	14086.1	13535.2	10469	4257.5	13554.8
K00360	4	0	125	24.67	28	36	0	0	0	0	0	0	2	10	55	18	16	0	224	6	7	0	0	22	577	22	0	15	66	13	0	0	41	0	276	0	11	35.67	19	19	0	0	14	16.33	23.67	15	24	131	17.33
K00362	23991	9764.97	6175.15	4109.09	5263.85	6171.94	5519.51	2445.15	2742.46	4357.88	1433.24	24224	781.16	1923.58	1670.4	1908.33	1279.34	2362.84	2960.41	1442.76	871.27	24535	68	5826.88	4809.33	5485.85	659.5	568.72	954.42	13037.3	40494.7	1479	19591.4	3983.34	8154.86	3503.68	5453.39	23669.5	23634.3	23447.6	2178.42	45607.5	24464.5	24537.8	6030.05	6046.48	7939.07	2706.75	6136.84
K00363	23990	2009.52	5453.63	3316.5	4670.8	5377.11	4978.68	2148.32	2672.96	4303.88	1380.58	24224	747.16	1865.58	1523.9	1699.39	759.67	1454.17	1796.83	830.42	634.66	24530	61	3341.83	3562.83	3216.76	545.17	552.33	808.75	10670	20263	1153	19281.1	2795.67	6181.53	2762.35	3361.06	12675.1	12608.6	12566.6	1607.75	22811.5	11403.9	11065.9	3532.8	3546.92	4673.99	1735.42	3667.72
K00364	24353.5	1256.27	1650.05	1599.23	2612.64	2490.99	2075.7	13396.4	14082	9689.63	3714.83	24686	5268.23	5562.03	9574.78	1798.56	2788.17	3203.4	2497	7605.72	9536.53	24652.5	12217.7	2759.83	2403	2752	5455.5	5097.7	5433.2	3803.67	23895.3	7496.4	2533	3675.3	4326.5	2147	2801.38	14018.3	14055.1	13846	3484	24297.3	13606.7	13730	2910.46	3090.28	4163.42	564.5	3136.79
K00365	5	16	101	48.67	25	114	6	99.5	6	30	0	0	1	10	6	59.33	296	523	1412	6	108	0	3	28.5	1244	51.34	166	19	111	459.17	0	191	80	176	553.5	547.33	17.33	44.17	38.5	24.67	439	0	23.5	31.99	43.17	24	42.17	1018	51.16
K00366	80.6	353.8	3395	2128.85	2729.67	1635.75	1227.2	729	195	575	1999	13	4144	3642.31	3257.25	2581.6	926	1450	1135	1869	446	8	17	72.26	164	83.58	1835	2024	1982	2114.5	42	350.5	158	805	778	167	69.08	147.96	131.93	116.5	1375	35	153.16	153.26	80.25	94.46	127.24	370	124.25
K00367	39	16	947.33	80	108	715	0	19	28.67	38	7	0	19	20	23	56.5	68	0	331	13	0	0	0	9.67	0	0	15	18	89	62.67	0	52	37	0	191	0	1	27.67	29.67	25	217	3	27.33	21.67	3	13.17	0.33	0	2.5
K00368	4.17	690.44	2756.45	1156.26	3744.37	5451.61	7016.83	3448.17	3677.11	5238	8554	0.5	6459.83	8600.5	5784.95	1204.89	5580.67	4489.17	3480.33	15252	13467.5	0	703.33	201.7	1846	280.21	4337.84	6474.83	6871.33	4452.07	257.33	4533	10021.2	4938	3347.36	2624.83	192.71	274.23	327.83	274.27	7857	171.5	337.76	438.37	228.33	223.84	346.67	2802.34	278.84
K00370	47934.2	1644.16	2014.96	1474.54	2558.37	2368.67	1905.18	2428.57	2638.93	4564.97	3752.66	48439	4028.74	6119.41	3869.62	1315.83	1421.84	2293.17	2589.33	3205.34	1324.16	49019	114.67	2900.26	3266	2636.28	2723.84	2815.83	3009.08	3465.83	20390.7	1787	9616.91	3907	6430.56	4533.93	2796.75	11447.8	11268.8	11033.8	3215	22834	16141.6	16024.6	3045.8	3019	3935.41	3399.34	3183.14
K00371	47934.2	1648.16	2014.96	1483.54	2558.37	2476.67	1905.18	2451.57	2640.93	4574.97	3763.66	48439	4050.74	6131.41	3870.62	1315.83	1493.84	2476.17	3121.33	3225.34	1371.16	49019	115.67	2954.76	3709	2669.28	2786.84	2825.83	3031.08	3473.83	20390.7	1817	9787.91	4667	6430.56	4931.93	2841.75	11482.8	11318.3	11089.8	5430	22834	16257.6	16197.6	3097.8	3072.5	4016.91	3903.34	3213.14
K00372	8	8249.86	2079.63	2237.65	2863.19	2004.77	1832.08	438.58	119.36	115.08	56.91	0	36.5	69.56	778.03	1064.05	901.17	1136.17	1793.5	641.09	279.33	5	11	3377.16	2715.75	3322.59	145.83	45.67	348.92	5174.17	20231.7	440	10638.1	1266.67	3262.53	1904.41	3232.88	12522.3	12494.2	12482.9	732.42	22801.5	11101	10870	3570.84	3561.84	4751.42	1957.08	3533.75
K00373	47934.2	1644.16	1933.96	1533.54	2631.37	2476.67	1905.18	2426.57	2640.93	4564.97	3759.66	48439	4051.74	6126.41	3882.62	1326.83	1493.84	2476.17	3121.33	3225.34	1371.16	49019	115.67	2986.76	3709	2685.28	2738.84	2815.83	3034.08	3693.83	20390.7	1817	9787.91	4466	6430.56	4931.93	2860.75	12361.3	12181.8	12079.8	5430	22834	16263.6	16211.6	3116.3	3082.5	4026.41	3903.34	3231.64
K00374	47934.2	1648.16	2140.96	1493.54	2590.37	2368.67	1905.18	2451.57	2642.93	4574.97	3759.66	48439	4043.74	6131.41	3870.62	1327.83	1421.84	2408.17	2589.33	3205.34	1324.16	49019	114.67	2909.76	3266	2648.28	2771.84	2825.83	3009.08	3473.83	20390.7	1787	9616.91	4108	6430.56	4533.93	2811.75	11459.8	11280.3	11044.8	3215	22834	16150.6	16039.6	3082.8	3028.5	3944.91	3399.34	3191.14
K00375	24172.3	10999.7	16214.9	16157	16944.9	12250.9	11670.8	2315.75	830.95	943.83	3904.56	24250	3975.65	4361.08	6973.95	16774.3	6133.52	7500	7001.86	2728.6	1640.41	24597.3	164.84	9101.22	7497.67	8802.65	3222.74	2991.92	3755.01	21839.4	40724.3	5106	18170.9	10664	15794.8	8073.57	8699.7	46678.4	45814.9	45853.2	5707.59	45677.4	45762.6	46475	9375.1	9632.51	12484.8	5361.61	9694.76
K00376	3	478.11	2220.05	780.06	2100.36	2169.44	3357	682	606.78	488.33	4222.5	0	3062.5	4189.5	2207.28	409.89	1793	1959	637	2963	3714.5	0	184	62.33	454	70.67	1375.5	2541.5	2711	2451.34	108	1557	8068	1340	1075.2	0	47.55	155.33	170.33	142.67	2376	77	84.67	85.33	45.33	53.17	43.67	896.5	81.67
K00380	24031	8815.81	4885.54	2880.05	5264.96	5730.33	7605.08	1547.08	764.25	849.75	6481.91	24571	4413.5	6835.25	9009.25	1697.47	4328.84	5330.17	3916.91	12991.1	9872.47	24512	472	3794.75	3230.75	3712.29	2533.83	3893.53	4678.92	9135.83	20367.7	3849	11814.1	4494.67	6443.73	6695.33	3605.01	17027.3	16860	16904.6	6161.42	22902.5	16179.1	16069.9	3888.91	3983.46	5192.71	1916.7	4221.51
K00381	24035	8851.75	4187.96	2245.54	4038.32	4690.77	5605.18	1349.48	798.46	822.38	6535.41	24573.5	4823.5	7059.75	4283.23	1118.53	5931.84	7303.67	5850.91	3895.59	4910.47	24518	276.5	4940.25	6371.25	4824.46	2980.5	3784.03	4850.09	6709.3	20374.7	4416	15165.6	7654.17	9656.53	13169.9	4679.58	18626.7	18577.2	18674.1	9009.42	22899	16753.1	16668.5	5138.87	5238.29	6873.36	7797.2	5274.65
K00382	48253.3	17977.9	27563.7	19581	21638.9	27310.4	27534.4	22883.6	22074	21109.8	29922.8	49223.5	26541.7	30388.9	26938	17731.8	26333.2	26426.7	28232.2	29158.1	30832.9	49129.5	1771.09	63851.4	23251.8	64441.6	24270	26500.9	26746.2	32965.7	24826	25487.2	25898	26480.9	28208.3	37404	66213.7	44001.7	43829.8	45712.6	30541.5	24924	43578.8	43700	62803.7	60912.2	50410.6	26693.7	61507.4
K00383	24085	1573.94	3272.23	1994.78	3846.76	4547.91	4355.75	13958.2	14495.2	9843.18	4212.41	24580	3952.66	4460.48	9486.9	2075.12	5021.34	6077.17	6296.92	16216.8	16217.7	24543	820.14	4025.83	6062	3884.16	5262.17	4628.1	5796.29	7521.24	26270.2	10967.6	13804.2	6388.3	5675.73	10912.6	3959.13	13595.5	13582.9	13612.8	8776.75	25290.1	14146.2	14401.5	4221.17	4279.39	5725.08	6475.87	4253.46
K00384	25063.4	18947.9	38133.3	35881.7	37999.6	28929.2	30029.7	34832.3	33268	25763.6	25572	24880.5	25661.5	24755.7	33981.2	38719.9	32389.1	36546.2	33949.6	27132.4	33463.7	24947.8	25418.9	89263.2	28634.2	90218.5	29176.8	27735.3	28401.5	37808.7	28217.1	37384.2	37916.3	35631.2	39409.4	45375.4	93435.8	41946.3	42540	44614.3	35674.8	26291.5	41420.8	40628	87370.1	84814.2	67468.4	34307.9	85249.1
K00385	4.5	182	337	1340.87	1178.58	623	874	687	165	275	1332	3	1745	1314.62	1071.25	1074.5	2163	1899	982	119	394	6	17	43.5	512	43.25	1023	1436	1503	253.5	41	324	22	375	309	0	46.09	68.93	84.25	36.75	648	37	110	103.5	27.25	47	25.79	125	57.89
K00387	0	12	53	15	31	0	0	0	0	0	0	0	0	0	19	14	5	445	0	6	0	0	0	3	0	10	17	0	0	30	0	0	0	0	0	0	4	0	1	14	0	0	0	19	13	2	6	0	17
K00389	23970.2	921.33	825.58	217.42	329.8	527	254.5	37	10.5	6.17	1257.33	24216	567.33	1752.33	118	218.75	188.67	837.83	1374	637.67	224.5	24526	6.67	1155.5	980.67	1070.17	219.5	27	178.83	529.5	20231.7	206	149.83	413.33	301.03	839.33	1112.66	7006.34	7075.34	7059.67	576	22796	7979.49	7997.84	1253.67	1165	1564.67	1146.67	1348.5
K00390	24119.2	9032.75	10088.4	4811.22	6646.29	7768.27	7421.88	1340.81	865.13	801.72	5651.91	24578.5	3841.83	6167.25	4590.93	3580.19	4719.21	4670	6046.71	3722.09	4396.31	24552	243	5115.92	5043.42	4988.38	2091.2	2908.53	3587.42	12393.6	20343.7	3271.5	12098.9	5525	8026.96	5415.59	4853.41	18547.6	18478.6	18584.5	6888.42	22884	16999.1	16887.9	5317.38	5465.43	7178.07	6209.37	5485.78
K00392	61.17	369.5	3040.83	1548.17	1475	3907	2945.5	545.5	243.67	460.17	1482	11	2303.33	1853	1362.5	797.83	2666.67	2040.83	2960	172	505.84	38	27	90.67	1195.67	58.5	1063.5	1338	1489.83	5237.34	46	906.5	172.83	893.33	1384.83	768.66	46.33	95.84	102.34	55.17	1729	35	119.16	144.16	80.18	56.51	62.67	1142.67	94.82
K00394	22	140	1803	2708.82	1733.83	46	286	81	104	23	37	4	34	26	136	3333.8	798	187	512	0	46	13	3	32	0	21	0	53	133	777	14	0	0	0	297	12	27	26.5	17	16.5	0	6	10	15.67	66	14	25	122	10
K00395	22	140	1803	2708.82	1733.83	46	286	81	104	23	37	4	34	26	136	3333.8	798	187	512	0	46	13	3	32	0	21	0	53	133	777	14	0	0	0	297	12	27	26.5	17	16.5	0	6	10	15.67	66	14	25	122	10
K00404	372.5	1574.86	3934.62	2803.81	5736.46	4175.94	6326.5	965	719.61	631.83	4371	449	2997	4322	2698.28	1470.39	3278	4072.5	3286.36	3224	4412.5	114.5	11985.5	3136.97	4123.5	3162.61	2201.67	2569.5	3267	8888.67	106	3165	32032	5217	4770.1	6743.25	3202.55	7884.97	7898.72	8197.56	7200.5	79.5	1616.17	1674.02	3377.75	3395.98	4243.56	7154.86	3329.36
K00405	369.5	1189.61	3182.62	2211.06	4435.66	3742.94	5351.5	869	685.61	597.83	4477	449	3073	4379	2581.28	1170.39	3374	4309.5	3278.24	3224	4412.5	114.5	11985.5	2983.59	4123.5	3013.49	2284.67	2662.5	3446	6992.67	108	3283	22030.5	5217	4409.9	6724	3026.8	7848.59	7853.84	8164.18	7264.5	80.5	1595.67	1647.4	3199	3229.6	4050.18	7148.24	3154.74
K00406	379.5	1457.11	6671.95	3832.06	6778.66	7936.94	10132.5	1565	1340.28	1181.33	8328	458	5871.5	8259	4177.78	1958.39	5808.5	7773	5859.24	6343.5	8514	132.5	12207	3480.09	6802	3649.49	3930.17	5048.5	6151.17	13320.8	214	6155	23373.5	9161.5	7921.9	11089	3558.3	8253.09	8300.34	8581.35	11661.5	162.5	2002.67	1951.9	3667	3824.1	5098.18	11847.2	3777.74
K00407	365.5	830.61	2168.62	1489.56	3005.16	3040.94	4283.5	759	642.61	563.83	4477	449	3073	4378	2448.28	798.39	3374	4309.5	3278.24	3224	4412.5	114.5	11979.5	2954.59	4123.5	2999.49	2284.67	2662.5	3433	4897.67	108	3283	14237.5	5168	4071.9	6724	3002.8	7843.59	7825.84	8164.18	7264.5	80.5	1584.67	1636.4	3170	3212.6	4036.18	7148.24	3134.74
K00410	1	8	82	113	316	233	179	6	10	20	0	0	5	0	30	61	9	0	0	0	0	0	0	2	0	6	0	0	0	383	0	17	0	0	0	37	6	16	20	18	0	0	0	0	1	0	0	137	4
K00411	366.5	748.11	2944.97	2058.91	3559.96	3444.94	5052.85	863.65	662.46	626.88	4488.75	449	3075.5	4387.75	2526.73	983.39	3670	5769	4222.62	3303.25	4502.5	114.5	12014.5	2309.21	4767	2364.12	2388.17	2741.5	3818.75	6350.97	108	4204	12462.8	6953	5096.7	11277.6	2378.4	7532.11	7552.21	7891.05	7864.75	80	1366.92	1439.83	2491.55	2521.97	3249.45	7467.87	2545.17
K00412	366.5	740.11	2944.97	2040.91	3509.96	3403.94	5052.85	852.65	660.46	626.88	4488.75	449	3074.5	4383.75	2523.73	969.39	3511	5309	3795.62	3275.25	4441.5	114.5	12004.5	2316.21	4392	2367.12	2337.17	2705.5	3716.75	6278.97	108	3853	12239.8	6106	4510.7	10934.6	2361.4	7523.11	7584.21	7893.05	7486.75	80	1302.92	1375.83	2498.55	2523.97	3251.45	7275.87	2521.17
K00413	365.5	720.11	2717.57	1848.91	3143.96	3170.94	4847.85	751.65	647.46	576.88	4488.75	449	3069.5	4383.75	2481.73	887.39	3459.5	4861	3795.62	3275.25	4441.5	114.5	12004.5	2288.21	4392	2330.12	2320.17	2705.5	3694.75	5448.97	108	3732	12239.8	6106	4510.7	10897.6	2341.4	7485.11	7530.71	7854.55	7486.75	80	1280.92	1339.83	2467.55	2507.97	3227.45	7138.87	2482.17
K00423	0	0	0	14	8	0	0	0	0	0	0	0	0	0	16	4	0	0	75	0	0	0	0	180	0	167	0	0	0	0	0	0	0	0	0	0	177	65	55	67	0	0	4	7	229	225	401	0	169
K00425	48180.5	18380.4	13786.2	9459.65	11863	14680.7	14588.8	5496.16	3629.46	5781.25	14654.5	49198.5	13154.3	15438.3	15036.1	8218.4	16354	17689.8	19763	15756.1	10294.5	49087.5	665.67	8870.24	16164.1	8534.99	15641.6	14674.1	13870.6	18621.8	63518.1	16089.7	28404	20332.3	22768.8	26656.4	8393.26	35185.2	35054.7	34732.4	21692.1	69713.4	38357.3	38571.7	9171.81	9310.64	12485.8	20455.2	9464.8
K00426	48178.5	18376.9	13668.7	9399.65	11823.5	14653.7	14525.8	5469.16	3628.46	5777.75	14575	49198.5	13071.3	15391.8	14990.1	8170.9	15180.5	15728.2	17823	15596.6	9925.49	49087.5	632.17	8791.74	13689.6	8461.99	15080.6	14524.6	13390.1	18477.8	63518.1	14551.7	27291	17988.8	20128.8	22427.4	8321.26	35044.2	34875.2	34585.4	19250.1	69713.4	38319.8	38516.7	9106.81	9260.64	12408.3	16808.7	9408.8
K00427	23963	7837	555.66	416.42	277.33	621.33	358.33	188.33	54	16	1261.66	24216	563	1729	46	66.33	482.67	302.67	1164	606.34	220.33	24512	7	2026.08	965.25	1887.67	101.33	23.67	138.67	737.33	20231.7	309	310.33	1074.67	1624.33	860.33	1861.33	6078.34	6199.08	5973.34	770.67	22796	8324.08	8419.08	2088.34	2035.92	2790.58	834.33	2157.67
K00428	24295.5	1266.36	9380.15	5817.51	7656.23	9674.94	11065	1502.3	902.98	1066.68	6443.25	24328.5	4539	6926.75	7091.93	3608.06	4449.5	5826.5	4650.5	12586.2	10035	24657.5	12259.5	3230	2870.5	3492.25	2388.5	3825	4479.6	16617.2	140.5	5145	12057.8	6541.5	4481.7	2125.95	3318.33	6636.3	6492.75	6767.02	7744.75	120.5	2190.25	1916.34	3314.02	3536.93	5058.55	2770.75	3805.68
K00432	24123	25442.7	16794	12526	15300.2	20121.6	23151.1	4734.91	1320.75	1925.26	18926	24677.5	16956.9	18236.4	11768.6	8264.45	19722.5	17301.5	15861.3	6322.44	6390.52	24605.3	441.96	9465.38	10586.5	9307.18	22370.6	23297.9	17088.4	26611.3	43711.3	15325.3	40027.2	15752.3	15478.5	15797.8	8920.43	34179.6	34059.5	33983.7	17963.3	47057.2	31334.3	31493.9	9881.2	10220.2	13245.2	14849.6	10118.9
K00433	13.5	492.13	2417.5	2359.1	3378.26	2730.88	2204.4	322.5	121.92	276.76	159.5	0	119.6	107.7	474.21	1336.52	4127.5	7878.1	6941.92	619.7	1250.8	0	148.3	950.5	8061.25	1082.32	1752	421.9	1528.5	6557.04	0.8	5816.4	13474.5	9324.5	10905.4	14349.5	1047.97	6338.97	6568.5	6660.92	7447	3	900.95	779.74	1009.6	1095.6	1564.81	12011.1	1120.75
K00435	11	122	1774	1291	1088.25	2514.25	2166.5	108	86	116	6	8	0	0	310	601	175	0	0	0	7	18	0	0	202	0	0	0	0	4887	4	0	29	0	0	0	1	0	0	0	0	6	0	0	0	4	6	131	0
K00436	0	4	46	15.5	1.5	15	16	0	0	0	0	0	0	10	10.5	2	70	0	0	14	0	0	0	10.5	0	5.5	7	0	22	33	0	0	0	0	0	0	4.5	8	5.5	2.5	0	0	26.5	32	2	19.5	5.5	0	25
K00437	0	0	126	19	37.5	0	0	0	4	0	0	0	0	0	0	12	0	0	0	0	0	0	0	8	0	12	0	0	0	0	0	0	0	0	0	0	14	13.5	11	12.5	0	0	0	5	37	8	9	0	8
K00441	39	14	176	86	98	715	0	19	29	38	0	0	2	6	13	56.5	76	0	331	43	4	0	0	12.67	0	26	15	0	98	172	0	52	37	0	191	223	13	1255.67	1248.67	1472	217	0	72.33	32.67	6	16.17	16.33	126	22.5
K00442	0	0	0	0	0	0	0	0	0	0	0	0	0	0	0	0	0	0	0	0	0	0	0	0	0	0	0	0	22	0	0	0	0	0	0	0	0	0	0	0	0	0	0	0	0	0	0	0	0
K00446	1	24.67	349.5	249.5	428	441	249	20	20	20	0	0	8.33	4	109	158.66	430	618	784	28	71.67	0	17	26570.8	984	26825.3	51	51	228	739.67	0	790.5	264	847	1252.5	595.33	28117.3	2696.83	2795.33	3487.84	378	0	5075.17	5086.66	25848.3	24755.7	17778.3	460	24885
K00448	9	7076.11	566.73	668	898.79	861.27	762.18	227.48	58.96	70.88	19.91	0	12.5	31.25	123.23	349.72	970.84	1290.17	2290.62	471.09	291.33	0	30	1466.04	1860.75	1407.21	298.83	63.67	302.42	2018.8	96.67	1035	2686.08	1822.67	2098.53	1168.93	1316.98	5979.62	5780.04	5871.14	842.42	0.5	5562	5768.91	1460.89	1536.22	1862.53	2002.7	1407.84
K00449	6	7076.11	645.06	666	934.79	861.27	784.18	227.48	60.63	70.88	23.91	0	12.5	31.25	147.23	339.72	970.84	1345.17	2290.62	479.09	322.33	0	30	1492.04	1860.75	1425.21	298.83	63.67	302.42	2123.97	96.67	1035	2686.08	1822.67	2098.53	2399.93	1347.48	6058.62	5905.54	5953.14	842.42	0.5	5567	5770.41	1484.89	1563.22	1903.53	2096.7	1450.84
K00450	4	34.5	196.6	343.1	276.6	103	210.1	27.4	14.1	14.8	3	0	7	0	6.2	196.5	57	55	71	13	7	0	2	30.5	5	45	0	5	35	333.8	0	0	133	0	0	14.6	39.6	113.4	85	111.5	0	0	185.5	168.3	67.8	55.5	25.9	131	65.3
K00451	21	723.05	4844.62	3063.14	3908.52	4093.88	4781.85	330.15	187.24	246.71	144.25	8.5	165	127.25	807.01	1374.45	1643.5	2888	2667.62	259.25	532.5	18	56.5	1308.21	3203	1323.79	738	236	974.42	9702.81	4	2297	11572.8	4209.5	4969.2	9150.6	1361.62	6094.28	6095.21	6241.72	2671.75	13	842.92	789.33	1329.05	1401.8	1794.45	4507.37	1477.67
K00452	4	48	1613.93	579.6	792.6	499	1114.6	21.4	29.27	58.8	15	0	14	10	139.2	215	320	463	427	53	29	0	10	66	375	62	79	49	131	1551.47	0	472	223	847	946	418.6	109.6	132.4	106	120	223	0	91.5	97.8	50.8	63	69.4	329	119.8
K00453	17	427.36	4306.9	2463.83	2282.66	3519.94	3586.35	182.65	135.63	191.88	52.25	8	53.83	76.25	1562.73	1061.22	662.17	1110.5	2114.5	132.75	279.67	18	33	2146.83	1958.5	2102.09	315.5	101	554.92	7937.81	4	1108.5	2828.75	1392	1383	6447.68	2137.4	15207.9	14890.6	15275.3	1065.75	12.5	10498.4	10909.5	2288.3	2388.92	2838.49	1787.75	2271.88
K00455	0	761	147.93	41.77	90.73	182	94.1	3.4	3.1	7.8	48.33	0	17.33	53.33	5.2	24.83	184	518	456	603.67	119.33	5	13.67	1082.16	375	958.84	51	36	102	660.8	20231.7	481	2467.5	847	608.2	357.6	1130.26	13577.9	13317.8	13135.3	313	22796	16954	17388.1	1124.8	1142	1467.24	192	1177.47
K00456	0	0	55	8	0	39	3	0	0	0	0	0	0	0	0	1	0	0	0	0	0	0	0	10	0	14	0	0	0	0	0	0	0	0	0	0	7	0	34	17	0	0	12	9	17	3	8	0	6
K00457	70	8281.39	6748.73	5101.85	6760.85	6783.21	7066.13	714.53	341.69	382.06	429.16	9.5	270.5	445.5	1241.16	2182.44	2915.34	4485.17	6004.24	822.34	1037.83	18	95.5	4236.25	5515.75	4172.67	1360.5	389.67	1684.84	14555.7	100.67	3848	22643.8	6935.17	8597.73	12154.1	4107.81	9718.97	9725.25	10084.5	4341.17	14.5	2418.92	2414.87	4455.74	4558.86	6024.38	8394.07	4417.81
K00459	332.67	8359.2	5801.36	4386.84	6646.28	6904.21	9147.33	1708.83	910.89	1083.33	6449.66	98.5	5693.33	6617	6171.06	2560.57	8642.01	11043	9916.53	6332.34	8415.81	134.5	12219.5	32369.2	8381.17	32703.8	3827.83	4559.03	6182.34	10859.2	270.67	7031	16193.7	11077	12613.4	17763.3	33697.1	25264	25251.6	27021.7	12735.2	129	13104	12468.3	31945.6	31037.6	26032.4	11147.2	31104.4
K00463	0	3.5	16.5	42	39.5	27	16	8	0	3.5	49.5	0	29	30.5	6	40.5	994.5	1964.5	1940	159.5	369	0	33.5	87.5	2371.5	87	509	105.5	405.5	204	0	1538	1009	2343.5	2640	4229	89.5	156.5	183.5	150.5	2304	0	55	57.5	76	67	100	3646.5	66
K00464	39	14	128	80	104	715	0	19	27	38	0	0	2	6	13	56.5	68	0	331	13	0	0	0	5.67	0	4	15	0	89	46	0	52	37	0	191	0	6	25.67	27.67	33	217	0	34.33	13.67	2	13.17	4.33	0	0.5
K00466	2	143.5	22.25	26.92	90.8	33	87.25	2.75	2.75	7.75	0.25	0	0.5	1.25	10.75	41	48	68.5	96.62	7.75	35	0	2	717.38	213.5	740.37	46.5	1	31.25	155.5	0	55	2320.75	139	147.2	38	741	536.55	472.63	472.13	0.75	0.5	379.75	374.7	781.92	776.63	873.13	257.37	763.7
K00467	0	0	751.33	3	40.5	3.5	22	4	1.67	0	0	0	0	0	14	3.33	0	54	0	0	31	0	0	36.5	0	15	0	0	20	28.34	0	0	0	0	0	1385.33	35	123.5	171.67	145	0	0	1	0.5	34.5	39	37.5	94	46.83
K00469	11	122	1786.33	1291	1003	2416	2088	108	87.67	116	0	8	0	0	298	601	0	0	0	0	0	18	0	5.5	0	2.5	0	0	0	4729.67	4	58	0	0	0	0	7.5	6	6	0	0	6	5.5	17	3	13	9.5	0	7
K00471	0	0	0	10.67	0	0	0	0	0	0	0	0	0	0	0	0	0	0	0	0	0	0	0	4	197	2	0	0	0	13	0	0	0	0	0	0	1	10.67	7	7	0	0	6	1.33	17.67	0	0	0	0.33
K00472	0	66.17	569	532.5	374	529	345.5	47	16.5	16	103	0	60	69	255	180.83	2380	4904	4955	435	867	0	89	1718.33	5493	1781.67	1151	283	1028	1178	0	3986	2632	6381	6599	11811	1782.33	11190.8	11300.3	11785.7	5209	6	744.17	678.83	1899.83	1921.67	2752.67	8023	1813.67
K00476	0	0	4.6	9.6	5.6	0	5.6	0.4	0.6	3.8	0	0	0	0	3.2	1	0	0	0	0	0	0	0	193	0	159	0	0	0	194.8	0	0	0	0	0	14.6	163.6	4049.4	3890	3908	0	0	4770	4983.8	193.8	227	228.4	0	180.8
K00477	0	2.67	17	67.6	84.6	0	5.6	0.4	0.6	3.8	0	0	3	4	26.2	17.33	159	463	427	41	29	0	10	45.33	375	18.67	51	36	105	253.8	0	455	223	847	586	357.6	35.93	1048.73	1019.33	1135.67	223	0	101.67	103.13	27.13	24.67	24.07	192	43.47
K00479	4	151.44	138.77	157.61	261.66	342.44	228.05	17.45	16.66	25.98	49.75	0	30.5	35.75	40.13	163.06	1789.5	3376	2687.62	213.25	433	0	63.5	867.88	4071	880.37	606.5	173.5	626.75	847.57	0	2090	3586.75	3672.5	4426.2	4653.8	886.52	884.58	799.13	777.63	2533.75	0.5	583.75	592.27	935.65	926.63	1032.33	4219.87	901.77
K00480	6	69.5	734.2	556.04	682	701	601.7	151.8	36.7	58.6	0	0	6	0	156.4	274.5	224	867	0	78	77	0	9	269.67	149	377.17	17	8	22	1978.6	0	38	155	149	429.2	512.2	249.7	2704.81	2670.67	3143	161	0	473.33	381.43	278.11	294.17	347.63	582	357.26
K00481	5	7117.61	906.73	911.5	836.79	1130.27	842.68	247.98	72.46	56.88	21.91	0	12.5	31.25	161.23	361.22	978.84	1345.17	2365.62	514.09	295.33	0	30	2584.79	1882.75	2555.96	298.83	63.67	335.42	2510.8	96.67	1018	2790.08	1822.67	2147.53	1354.93	2460.23	11278.1	11066.3	11482.4	842.42	3.5	6009	6271.41	2736.39	2822.72	3702.03	1991.7	2591.84
K00483	3	873.33	988.33	450.34	645.5	426	132.5	21	17.5	6.5	103.83	0	47.66	79.83	1265	793.33	1443.67	1961.5	1969	735.17	463	5	44.17	79938.3	2849.5	80768.8	509	105.5	425.5	862.67	20231.7	1830.5	1067	2347.5	2994.5	4383.33	84731.8	17007.3	17323	19222.3	2697	22800	27298.8	27509.2	77733.8	74420.3	53220.3	3646.5	75038.7
K00484	0	845.33	297.93	54.37	558.33	1465	2311.2	525.8	553.2	445.6	4117.33	0	2742.33	4105.33	1204.4	57	1969.67	2049	1016	3526.67	3832.33	5	214.67	27197.3	680	27446.7	1362	2411	2596	813.6	20336.7	2004.5	683	2138	701.2	372.2	28849.5	11913.5	11914.5	12441.2	2662	22869	17242.3	17479.6	26489.3	25384.3	18522.5	803	25651.6
K00486	3	40	1505.83	468	489	300	927	23	19.67	35	19	0	13	6	115	136	0	0	0	25	0	0	0	61.67	0	54	28	13	29	1162.67	0	0	0	0	179	24	91	93.67	70.67	92	0	0	51.83	63.67	41	57.67	65.33	0	92
K00491	2	104	650	89.17	147	419.5	35	25	5	0	21	0	1.33	0	1218.5	35.83	14	461	326	0	79.67	0	4	204.14	1572	205.67	26	19	134	179.67	0	225	481	658	3216	1642.33	193.64	1032.17	951.79	967.03	1134	0	2494.93	2098.8	177.53	245.71	243.46	33	226.66
K00493	0	4	64	39.67	95	257	77	4	3	1	0	0	2.33	0	23	51.33	246	155	0	0	33.67	0	7	12.34	67	11	0	0	9	352.67	0	266.5	0	0	294	154.33	15.67	25.01	41.34	32.67	0	0	4.66	11.67	12.67	16.84	18.33	0	9.16
K00496	3	13951.9	375.94	825.48	501.76	420.66	525.01	388.31	95.85	48.05	54.41	0	40.84	63.09	136.95	385.63	2041.84	2962.34	3639.79	222.59	582.14	0	50.16	1969.15	3791.5	1982.42	726.16	172.7	774.09	1327.96	0	2606	3774.41	4368.84	6043.86	5218.01	1668.39	1387.03	1395.38	1296.4	2899.09	0.5	1169.56	1172.16	1927.43	1981.96	2499.68	4618.91	1948.53
K00499	2	21	224.2	331.95	140.8	340	181.2	35.8	18.2	10.6	12	0	7	10	56.4	106	244	463	427	28	61	0	17	106.75	404.25	117	76	44	122	386.6	0	721.5	327	847	630.4	372.2	128.2	4129.8	4115.75	4182	378	3	275.75	293.35	144.6	133.25	139.05	192	141.6
K00500	19	756.92	3694.35	2973.1	3278.4	3688.5	4403.35	296.65	166.85	214.05	113.75	8	122.5	71.75	735.95	1381.83	1712.5	2832	2871.74	300.25	578	18	58.5	2183.59	3236	2200.41	788.5	226.5	961.75	8955.8	4	2246	11697.8	4050.5	4379.2	10518.9	2285.93	3480.99	3480.09	3718.43	2852.75	9.5	1095.42	1105.62	2384.13	2407.18	3096.33	6027.49	2365.46
K00501	0	0	0	0	0	0	0	0	0	0	0	0	0	0	0	1	0	0	0	0	0	0	0	1	0	3	0	0	0	0	0	0	0	0	0	0	0	0	3	9	0	0	0	0	2	3	6	0	2
K00504	0	0	0	0	0	0	0	0	0	0	0	0	5	0	0	6	9	0	0	0	0	0	0	0	0	0	0	0	0	0	0	0	0	0	0	0	0	0	0	0	0	0	0	0	0	0	0	0	1
K00505	0	112.25	22.25	71	248	18	144.25	12.75	2.75	3.75	0.25	0	2.5	1.25	22.75	45	48	124.5	88.5	7.75	28	0	2	670	186.5	708.25	46.5	1	34.25	452.5	0	114	83.25	139	125	18.75	661.25	526.5	445.75	473.75	0.75	0.5	398.25	367.75	705.5	721.25	875.75	119.75	722.75
K00507	94	14119.6	6181.35	3681.65	3081.46	5441.66	4588.76	642.06	298.44	336.8	87.66	8	128.34	107.34	799.2	1402.63	1248.34	1131.34	2872.29	108.34	271.14	18	15.66	3181.24	1794.5	2998.17	429.33	147.2	785.35	9937.8	5	1348	984.66	3080.34	4357.66	1488.26	2758.14	5904.04	5955.97	6171.16	3556.34	12	1526.47	1620.08	3235.6	3391.05	4757.34	3306.66	3191.61
K00508	18	7151.98	5698.78	2389.9	2159.16	3182.83	3449.83	355.83	166.18	174	60.33	8.5	65.67	94.67	610.5	974.3	428.84	251.67	963.29	61.67	123.14	18	2.33	1580.34	1100.25	1474.27	152.33	54.53	350.17	7274.21	4	352	2390.83	565.67	2050.03	390.33	1254.54	8664.17	8375.39	8397.78	265.67	6.5	10023	10475.3	1575.63	1655.96	2107.28	2162.33	1547.14
K00510	41.17	35.83	395.2	296.77	314.34	1202.67	212.83	1731.67	2499.33	4121.17	55	0	106.33	95.31	191.17	127	114.67	316.5	390.33	193.33	334.5	14	38.33	58.44	318	43.27	335.17	393.33	419.83	432.03	27.33	381	240.16	478	453.16	161.33	18.91	54.21	50.01	54.3	256	3	92.12	146.44	32.34	31.84	68.33	26.34	66
K00511	0	0	0	0	0	0	0	0	0	0	0	0	0	0	0	0	0	0	0	0	0	0	0	0	0	0	0	0	0	0	0	0	0	0	0	0	0	0	0	0	0	0	6	2	0	0	0	0	0
K00514	0	0	46	0	0	0	0	0	0	0	0	0	0	0	2	7.5	0	0	0	0	0	0	0	2.17	0	2.5	0	0	0	0	0	0	0	0	250	0	7.5	2.67	5.67	0	0	0	6.83	8.67	0	3.17	3.83	0	5.5
K00517	22	25.33	596	192.02	123.67	688.67	132.33	1810.17	2485.33	4108	57	0	107.33	99	344.67	144.5	905	2144.67	1929.33	316.33	471.33	0	80.33	485.84	1590.33	465.25	517.67	537.33	762.68	811.33	27.33	2208	1049.33	3677.67	2911.33	2090	494.25	1652.36	1564.59	1852.43	1047	3	221.99	122.82	562.52	581.84	923.91	916.67	510.65
K00518	2	0	101	9.67	0	78	0	0	0	0	0	0	2	10	3	0	0	0	0	0	0	0	0	126	26	148	0	0	0	13	0	0	0	0	0	0	100	87.67	81	76	0	0	96	58.33	87.67	106	143	0	143.33
K00520	0	16.17	162	429.5	129.5	243	55	19	0.67	7	101	0	60	69	64.5	279.33	2437	5086	5232	384.67	859	14	91	344.64	6254	330.34	1161	298	1092	568	0	3986	2590.5	6452	6700	10870	331.63	651.5	722.12	573.86	5234	0	230.26	240.31	323.36	324.38	413.96	7771	340.84
K00523	3	692.11	1601.07	1663.91	2497.46	2794.44	3842.35	791.15	626.96	527.38	4253.75	0	2975.5	4219.75	1510.73	1241.39	4542.5	4623	4330.62	3131.25	4134	0	239.5	1904.21	3584	1934.29	2005.5	2665.5	3126.75	4062.97	105	3461	11988.8	4973.5	4409.2	4624.6	1953.65	10572.9	10551	10862.8	5031.75	79.5	1017.42	1036.5	2053.88	2044.3	2543.2	4575.87	2022.84
K00524	0	0	0	0	0	0	0	0	0	0	0	0	0	0	0	7.5	0	0	0	0	0	0	0	0.67	0	0	0	0	0	0	0	0	0	0	0	0	0	0.67	1.67	0	0	0	1.33	1.67	0	0.67	0.33	0	0
K00525	48522.8	11883.9	26991	22118	20868	24964	24831.8	19948	18443.8	16172.1	26025.9	48978.5	24713.2	27154.8	26220.8	21624.1	23910.5	21529	20728.3	23539.4	22726.6	49258.3	13034.3	140352	14578.8	141562	26936.4	27462	24491.4	29197.5	44901	21699.9	31426.2	19034.5	19188.5	24069.8	147775	47392.1	47818.6	51134.8	25954.1	47695.3	59183.3	59154.7	136969	131875	98951.6	17079.5	132927
K00526	48444.1	10802	13596.5	11215	12413.6	15310.7	14852.4	18771.2	18035.2	15624.7	18524.3	48934	18721.5	20116.7	21741.3	10813	16046	16198.7	15751.5	22577.8	21920.5	49241.5	12937.3	20597.9	11483.6	20547.1	16373.5	18505.6	17921.7	17360.3	44585	16883.4	17720.7	14786.1	14423.4	16801.4	21009.2	30718.1	30611.6	30739.1	19748.8	47454.6	33285.9	33482.8	20430.9	20186.7	18936.2	12745.1	20428.9
K00527	24316.7	3281.1	22463.9	23391.5	24193.4	14754	17950.8	30179.3	29589.1	20487.5	22370.8	24664	22994.1	22756.2	25591.3	30218.8	19428.8	15664.3	13396.6	26236.8	28728	24640.8	1488.97	2435.88	7316	2347.63	24597.8	25110.5	22333.4	14156.4	25593.8	21091.4	16387.8	11851.8	10838.3	5348.25	2323.64	11286.2	11434.8	10946.4	16052.7	25229.3	14958.5	15261.7	2531.13	2760.12	3572.31	5909	2901.99
K00528	24198.9	16880.7	15025.5	14588.3	16735.7	9464.52	12642.5	5299.31	4243.54	5630.89	12056.7	24580	9401.33	11856.5	6467.4	15890.9	8833.85	9603.84	9728.15	7706.76	9777.45	24574.5	571.16	7178.5	8986.67	7032.77	7581.17	8430.89	9716.92	15128.1	20532.8	7609.75	24413.7	11974.2	11429.8	13703.5	6576.23	15559.2	15665.9	15396.7	13970.8	23003.5	16468.8	16928.6	7419.65	7496.28	9759.32	12889.4	7569.26
K00529	12	7052	1054.51	1069.64	775.95	1102.27	741.03	459.63	89.81	104.43	275.16	0	160	176.5	236.18	578.36	6336.34	12098.2	11504.4	1361.84	2175.47	0	204.5	2275.53	13136.8	2217.21	2734.33	623.03	2581.17	3728.6	96.67	9115	5855.33	14161.2	16753.3	27265.8	1989.79	7015.31	7034.35	7045.78	12306.7	0	5907.22	6152.09	2340.81	2339	3228.8	19141.5	2205.2
K00532	0.5	5	202	598.75	262.58	48	37	0	15	0	0	0	0	0.93	37.25	532.5	0	0	0	0	0	0	0	23.5	173	25.25	0	0	0	39.5	0	0	0	0	246	0	25.99	21.5	42.25	17.75	82	2	49	76.5	23.25	24	22.5	0	45.75
K00533	18	99	1414	2234	1201	168	175.5	50.5	49.25	16.75	46.5	0	59	16	65.75	3010	201	0	0	15.25	13.25	7	4	47	5.5	36.33	50.25	39.25	22.75	570	11.25	9.5	0	0	0	31.25	37	51	85.67	79	62	7.25	87.17	91.67	76	55	41	79	30
K00534	0	6.5	27.5	2.5	32	20	0	7	1	0	0	0	1	0	0	13.5	0	0	0	0	30	0	0	8	64	7	0	0	0	26	0	0	22	4	0	0	14	12	11	11	6	0	0	5	37	8	9	0	8
K00537	48179.1	17813.1	15823.9	11874.6	15441.8	12738	14854.8	17753.3	16214.8	11752.6	17667	49182.5	16968.6	19465.8	18987.2	11340.2	14694.6	16881.9	15368.9	23096	22304.2	49096.5	1160.67	8534.85	12004.2	8381.64	12956.5	14981.6	16824	19716.2	44592	17360	20042.4	17916.1	17938.2	35662.4	8124.23	31451.5	31490.8	31177.5	18176.8	47407.3	31449.8	31616.5	8826.14	9156.53	12186.1	15061.8	9382.35
K00544	2	0	0	0	28	0	0	0	0	0	0	0	0	0	0	0	0	207	0	3	8	0	0	0	0	3	3	0	0	38.5	0	0	0	0	0	82	0	4	2.5	0	0	0	3.5	1.5	0	2.5	1.5	0	11
K00545	0	0	0	3	0	0	0	0	0	0	0	0	0	0	0	0	0	0	0	0	0	0	0	3.5	0	1	0	0	0	0	0	0	0	0	0	0	0	1.5	0	0	0	0	1	0	1.5	1.5	0	0	1.5
K00547	21	1110.83	1750.52	1387.2	2234.98	1687.25	849.2	854.2	389	666	1647.32	7	3210.76	2910.7	5089.84	2319.56	1188.51	1482.27	802.8	2629.87	801.79	5.33	36.14	1014.67	1709	964.37	2019.33	2161.73	2179.84	1321.94	20277.5	688.73	804.5	1458	3909.53	1711	1061.2	10512.2	10369.3	10223.2	2005	22843.3	14822.6	14646.7	1036.2	1181.34	1392.31	1416.5	1123.31
K00548	24277.6	10358.2	24413.8	23033	22348.6	15390	16050.4	2891.46	1122.4	1577.35	13202.9	24650	13571.3	14569.6	11379.1	24733.5	14883.9	16221.2	14594.2	4737.09	3638.39	24599.5	310	73663.8	11923.2	74240.1	15707.7	16339.2	13717.3	21261.1	20634.7	12181.2	17986.8	15896.2	16973.1	27087.4	77280.4	40092.1	40229.4	42162.9	14973.4	23097.2	40873.8	41097.7	72242.7	69806.6	54812.7	18836.7	70152.3
K00549	24122.7	10653.8	9425.17	5619.47	9047.82	12062.3	11219.2	17566.4	18147.7	14843.9	11723.6	24588.5	11441.7	12507.2	16136.9	5702.02	10233	10775.4	11043	29833.5	26336.6	24574	1342.31	6894.05	7136.75	6721.44	8448.5	9407.13	10428.7	15140.4	64630.8	13392.3	15534.5	10023.5	9920.38	6661.76	6716.24	37774.9	37608.3	37549.5	14956.1	70109	39429.6	40109.2	7165.4	7361.59	9758.09	6548.04	7509.97
K00554	24588.3	10358.9	21619.3	19471.1	21336.8	18820.7	20206.6	19829	18402.6	15936.1	21898.4	24750.5	21957.9	22344.8	22397.9	22108.5	20645.8	18477.5	18046.8	22288.8	22149.3	24754.3	12971.6	19430.3	12104.2	19456.2	22215.9	22673.9	21086.3	20561.4	24527.2	19121.4	19542	16399.5	16345.3	17415.8	19779.4	21207.6	21308.9	21569.3	20737.1	24775.8	21303.2	21322.6	19295.9	19040.3	17772.7	14024.5	19161.5
K00555	0	0	0	0	0	0	0	0	0	0	0	0	0	0	0	7.5	0	0	0	0	0	0	0	0	0	0	0	0	0	0	0	0	0	0	0	0	0	0	0	0	0	0	0	0	0	0	0	0	0
K00556	24023	943.33	2563.33	312.67	714.33	759.5	562	138.33	41.17	35.67	1519.83	24570.5	1013.16	1997.83	379.5	162.66	1781.17	859	1509	621.67	247.5	24512	12.67	14953	213	15031.6	176.5	419.5	347.67	1092.34	20231.7	505.5	284	702	586.5	405.33	15732.5	12181.4	12044.3	12214	228	22796.5	17627.6	17403.6	14616.5	14137.5	11265	568.5	14409.3
K00557	24032	8518.64	1922.07	1362.38	3025.16	3461.5	4964.58	1319.08	890.75	678.75	6975.24	24570	4578.66	7204.25	6882.92	1230.13	3526.51	3205.34	2291.41	13389.8	10193.5	24512	511.17	16458.4	1899.75	16462	2290.83	3568.53	4065.59	3804.17	20411.8	2852.83	11058.6	2638.67	2864.36	700.66	16989.2	12842.5	12693.1	12861.6	5147.42	22951.3	18247.4	18076.9	16153.4	15653.8	12988.2	1951.7	15807.8
K00558	49642.3	3753.96	32180.4	31624.9	29731	19820.3	19956.1	19113	18441.1	15907.5	24400.7	48941.5	23248	25869.1	19981.8	42002.1	22692.4	23360.3	22232.5	11109.1	13508.3	49651.5	47855.3	4998.12	17820	4806.69	27162.3	27106.1	22913	19494.6	22266.1	23909.2	16922.9	23050.5	20387.5	28357.8	4860.54	9085.08	9623.11	8930.5	25516.7	23814.4	11611.7	11780	5397.02	5353.05	7676.9	25859.3	5458.58
K00560	24181.8	10113.4	17238.5	16797.5	16764.1	16630.8	18857.6	19443.5	18226.9	15740	21033.2	24653.5	20955	21528	20932.8	17942.8	20431.6	17799.5	17559	22103	22001.1	24621.8	1222.13	6003.97	11885.8	5897.09	21789.8	21634	20121.4	18939.5	24525.9	18409.6	19327.2	16201	15290.7	17070.3	5609.26	23666.8	23434.8	23483.2	20645.4	24799	23055.4	23277	6184.5	6464.49	8489.92	13825	6443.98
K00561	21.17	249	2147.75	3112.17	1486.59	1048	748	208	75	59.67	1992	16	1851	2003.5	1114.5	3746.5	1321.67	1162.83	529	388	161.17	20	20	107.5	654.67	99.17	3284.5	4299.5	2506.83	735	93	1468	934.83	1175.33	311.83	129.33	69.83	95.67	98	102	1600	51	117.33	99	79.34	101	106	744.67	90.83
K00563	24094.2	8745.14	5501.13	3268.39	4966.73	2930.3	3353.48	13724.7	14363	9491.22	3219.91	24580	3225.83	3604.15	8034.42	3272.7	3598.68	3079.67	5751.71	6137.68	9635.97	24556	487.47	3673.17	4456.92	3463.18	4655	3775.13	4480.62	5916.3	23876.7	7830.63	12821.9	5461.8	5125.39	4029.66	3366.18	11145.6	11155.3	10787.2	6225.42	24277.6	14331.8	14798.6	3729.83	3814.25	4948.93	5381.37	3906.94
[truncated: 6,659 more rows]
[truncated: 154 more columns]

[truncated: 6 more sheets: Supplementary Table 11, Supplementary Table 12, Supplementary Table 13, Supplementary Table 14, Supplementary Table 15, Supplementary Table 16]
